# Supplementary material for: Single-cell analysis of fetal testis reveals dysfunction of human Leydig cells in Klinefelter syndrome
Source: J Clin Invest. 2026 Jun 9;136(14):e201124. doi: 10.1172/JCI201124 (PMC13367963; doi:10.1172/JCI201124)
Supplement: Supplemental table 1 [file jci-136-201124-s194.xlsx]

## Sheet: Sheet1
Table S1. Detailed clinical samples
Fetal/adult testes	Fetal age (weeks)/age(years)	Karyotype	No. of cells for scRNA-seq	Tissue culture	Primary cell culture	HE/IF
fNorm-1	PCW20	46XY	15374	No	No	Yes
fNorm-2	PCW21	46XY	8724	No	No	Yes
fNorm-3	PCW20	46XY	NA	No	No	Yes
fNorm-4	PCW21	46XY	NA	Yes	No	No
fNorm-5	PCW21	46XY	NA	No	Yes	No
fKS-1	PCW21	47XXY	7997	No	No	Yes
fKS-2	PCW20	47XXY	6857	No	No	Yes
fKS-3	PCW19	47XXY	NA	No	No	Yes
fKS-4	PCW20	47XXY	NA	No	Yes	No
fKS-5	PCW21	47XXY	NA	Yes	No	No
aNorm	28	46XY	10398	No	No	Yes
aKS-1	35	47XXY	6997	No	No	Yes
aKS-2	31	47XXY	3923	No	No	No
