# Supplementary material for: Single-cell analysis of fetal testis reveals dysfunction of human Leydig cells in Klinefelter syndrome
Source: J Clin Invest. 2026 Jun 9;136(14):e201124. doi: 10.1172/JCI201124 (PMC13367963; doi:10.1172/JCI201124)
Supplement: Supplemental table 2 [file jci-136-201124-s195.xlsx]

## Sheet: Sheet1
Table S2. GO annotation of marker genes in fetal KS testis
Cluster	ID	Description	GeneRatio	pvalue
Germ	GO:0022613	ribonucleoprotein complex biogenesis	15/93	8.43211e-09
Germ	GO:0042254	ribosome biogenesis	12/93	2.90302e-08
Germ	GO:0007281	germ cell development	6/93	0.00263096
Sertoli	GO:0008406	gonad development	6/84	0.000477321
Sertoli	GO:0046661	male sex differentiation	5/84	0.000881296
Sertoli	GO:0060008	Sertoli cell differentiation	2/84	0.00290436
Leydig	GO:0030198	extracellular matrix organization	14/75	1.32536e-11
Leydig	GO:0045229	external encapsulating structure organization	14/75	1.51342e-11
Leydig	GO:0032964	collagen biosynthetic process	6/75	5.2611e-08
SMC	GO:0006936	muscle contraction	14/94	1.98599e-09
SMC	GO:0003012	muscle system process	15/94	7.10813e-09
SMC	GO:0060537	muscle tissue development	12/94	8.17345e-07
Immune	GO:0048002	antigen processing and presentation of peptide antigen	16/93	8.03912e-24
Immune	GO:0042110	T cell activation	23/93	1.46477e-16
Immune	GO:0002443	leukocyte mediated immunity	22/93	2.25673e-16
Endothelial	GO:0043534	blood vessel endothelial cell migration	14/93	1.94165e-13
Endothelial	GO:0010631	epithelial cell migration	17/93	1.84268e-12
Endothelial	GO:0090132	epithelium migration	17/93	2.10659e-12
