# Supplementary material for: Single-cell analysis of fetal testis reveals dysfunction of human Leydig cells in Klinefelter syndrome
Source: J Clin Invest. 2026 Jun 9;136(14):e201124. doi: 10.1172/JCI201124 (PMC13367963; doi:10.1172/JCI201124)
Supplement: Supplemental table 3 [file jci-136-201124-s196.xlsx]

## Sheet: fnorm.go
Table S3. GO annotation of three types of Sertoli cells in fetal KS and control testis
Cluster	ID	Description	GeneRatio	pvalue
fNorm	GO:0002181	cytoplasmic translation	18/193	1.49e-14
fNorm	GO:0034109	homotypic cell-cell adhesion	7/193	4.03e-05
fNorm	GO:0032956	regulation of actin cytoskeleton organization	13/193	9.13e-05
fNorm	GO:0032970	regulation of actin filament-based process	13/193	0.000252567
fNorm	GO:0030198	extracellular matrix organization	10/193	0.00116896
fNorm	GO:0061458	reproductive system development	12/193	0.00163615
fNorm	GO:0010810	regulation of cell-substrate adhesion	8/193	0.00212075
fNorm	GO:0007015	actin filament organization	12/193	0.00217874
fKS XIST-	GO:0006979	response to oxidative stress	24/244	4.8e-09
fKS XIST-	GO:0071496	cellular response to external stimulus	22/244	2.34e-10
fKS XIST-	GO:0035966	response to topologically incorrect protein	22/244	1.41e-16
fKS XIST-	GO:0006986	response to unfolded protein	21/244	8.3e-17
fKS XIST-	GO:0006417	regulation of translation	19/244	1.31e-05
fKS XIST-	GO:0097193	intrinsic apoptotic signaling pathway	19/244	8.14e-09
fKS XIST-	GO:0031668	cellular response to extracellular stimulus	19/244	5.95e-10
fKS XIST-	GO:0009896	positive regulation of catabolic process	17/244	0.000263229
fKS XIST+	GO:0002181	cytoplasmic translation	11/83	5.13e-11
fKS XIST+	GO:0031346	positive regulation of cell projection organization	9/83	2.62e-05
fKS XIST+	GO:0016049	cell growth	8/83	0.00132566
fKS XIST+	GO:0034329	cell junction assembly	8/83	0.000544709
fKS XIST+	GO:0033674	positive regulation of kinase activity	7/83	0.00467034
fKS XIST+	GO:0042060	wound healing	7/83	0.00268015
fKS XIST+	GO:0031589	cell-substrate adhesion	7/83	0.00114106
fKS XIST+	GO:0009896	positive regulation of catabolic process	6/83	0.0220185
