# Supplementary material for: Single-cell analysis of fetal testis reveals dysfunction of human Leydig cells in Klinefelter syndrome
Source: J Clin Invest. 2026 Jun 9;136(14):e201124. doi: 10.1172/JCI201124 (PMC13367963; doi:10.1172/JCI201124)
Supplement: Supplemental table 4 [file jci-136-201124-s197.xlsx]

## Sheet: deg.l
Table S4. Differentially expressed genes of KS Leydig cells in fetal stage
Gene	p_val	log2FoldChange	pct.1	pct.2
MTND2P28	0	2.34198	0.463	0.028
RPL11	0	-0.576865	0.911	0.983
MCL1	0	1.82511	0.543	0.212
BTG2	0	1.9897	0.393	0.069
ATF3	0	2.07545	0.329	0.032
RPS7	0	-0.610849	0.835	0.955
RPL31	0	-0.439948	0.976	0.996
NR4A2	0	1.76228	0.287	0.033
HSPD1	0	1.25929	0.826	0.65
BRK1	0	-0.699797	0.58	0.745
RPL32	0	-0.432427	0.935	0.988
RPL15	0	-0.502027	0.965	0.997
CSRNP1	0	1.36531	0.261	0.026
RPL29	0	-0.703367	0.92	0.985
AC073861.1	0	-0.54292	0.907	0.966
CCNL1	0	1.29385	0.506	0.216
HSP90AB3P	0	0.948926	0.481	0.259
MSMO1	0	0.723998	0.747	0.55
HMGCS1	0	1.66658	0.761	0.414
HMGCR	0	0.753762	0.466	0.235
IRF1	0	1.75394	0.281	0.02
EGR1	0	2.34665	0.5	0.305
RPS14	0	-0.490126	0.951	0.989
SPARC	0	-0.444284	0.895	0.966
HSPA1A	0	1.92135	0.615	0.423
BRD2	0	1.11045	0.645	0.404
RPS18	0	-0.777276	0.952	0.989
ZFAND2A	0	2.47365	0.344	0.048
CYCS	0	1.25043	0.486	0.239
INSIG1	0	1.86378	0.632	0.294
DDX3X	0	0.860058	0.472	0.211
XIST	0	2.06016	0.489	0.003
BEX3	0	-0.673344	0.851	0.944
DNAJA1	0	1.93184	0.743	0.514
CKS2	0	1.15833	0.373	0.161
KLF4	0	1.08947	0.28	0.086
HSPA5	0	1.52326	0.854	0.761
CD81	0	-0.46354	0.89	0.962
MDK	0	-0.742653	0.78	0.916
FTH1	0	-0.429397	0.973	0.993
CHORDC1	0	0.897507	0.372	0.151
APOA1	0	-1.29439	0.414	0.714
HSPA8	0	1.75592	0.883	0.718
IDI1	0	0.827949	0.662	0.411
ARL5B	0	1.03697	0.339	0.109
BAG3	0	2.24933	0.391	0.079
GAPDH	0	-0.535451	0.896	0.962
NR4A1	0	2.81869	0.52	0.166
HSPH1	0	2.56856	0.619	0.251
RNASE1	0	-0.965435	0.806	0.944
NFKBIA	0	1.69208	0.599	0.348
HSP90AA1	0	1.59101	0.918	0.704
AC243919.1	0	-0.594764	0.835	0.93
HBA2	0	-1.57355	0.334	0.704
HBA1	0	-1.47001	0.24	0.582
HERPUD1	0	1.71636	0.47	0.219
RPL13	0	-0.445358	0.965	0.996
RPS7P1	0	-0.549982	0.778	0.905
DDX5	0	0.823936	0.884	0.786
SOCS3	0	1.19997	0.262	0.078
EIF4A3	0	1.21752	0.522	0.31
AMH	0	-0.967485	0.495	0.741
GADD45B	0	1.78066	0.344	0.09
LDLR	0	1.00854	0.545	0.264
DNAJB1	0	3.64856	0.632	0.353
INSL3	0	1.72255	0.776	0.478
ZFP36	0	1.89076	0.407	0.131
FOSB	0	2.21892	0.451	0.133
RPL18	0	-0.433907	0.947	0.989
PPP1R15A	0	2.01556	0.455	0.149
ZNF331	0	1.04346	0.304	0.104
UBE2S	0	1.29058	0.403	0.161
RPS5	0	-0.821848	0.86	0.966
XBP1	0	1.10961	0.427	0.218
MAFF	0	1.59848	0.277	0.014
MT-RNR1	0	1.56308	0.993	0.925
MT-RNR2	0	0.983404	0.997	0.992
ELOVL5	1.36624e-305	1.4514	0.425	0.215
ITM2C	4.84382e-303	-0.661045	0.54	0.712
RPL5	5.97083e-298	-0.347758	0.979	0.994
RPL14	1.5353e-295	-0.428419	0.898	0.96
RPS4Y1	4.23136e-293	-0.60614	0.686	0.8
KLF10	3.18613e-290	0.835313	0.405	0.196
MT-ND4L	3.44422e-287	0.625531	0.912	0.813
CST3	3.2608e-285	-0.719879	0.542	0.695
COPE	6.89704e-283	-0.907758	0.432	0.601
PFN1	1.30637e-279	-0.533263	0.714	0.828
HSP90AB1	1.08695e-276	0.749915	0.955	0.952
RPS19	5.67769e-275	-0.327471	0.966	0.993
CACYBP	1.35759e-273	1.13062	0.549	0.355
DUSP2	2.62465e-269	1.2415	0.322	0.143
ID3	9.42805e-268	1.24726	0.482	0.291
MLF1	1.07233e-263	0.921539	0.263	0.098
CACYBPP2	9.73526e-262	0.862586	0.299	0.125
HLA-E	2.97536e-261	0.937444	0.262	0.099
TPI1	4.91204e-257	-0.435042	0.821	0.908
LGALS1	1.4364e-253	-0.43883	0.902	0.962
KLF2	8.21357e-253	0.885131	0.408	0.215
EID1	2.06617e-251	-0.546174	0.63	0.755
HSPB6	4.37921e-249	-0.524161	0.675	0.805
RPS6	1.94007e-247	-0.365329	0.934	0.979
MFAP4	2.50558e-245	-0.641077	0.509	0.678
STMN1	1.71064e-241	-0.554597	0.655	0.795
BEX1	1.90922e-241	-0.862383	0.325	0.508
MMP2	3.3623e-241	-0.553767	0.644	0.775
SERF2	8.67786e-240	-0.42514	0.854	0.933
PPDPF	5.82092e-237	-0.53966	0.608	0.745
NUFIP2	1.09381e-235	0.619427	0.344	0.159
LAPTM4A	1.30958e-233	-0.391092	0.867	0.937
CEBPD	2.55752e-233	1.53936	0.486	0.325
PTMS	1.12036e-232	-0.496328	0.727	0.829
H1-10	7.20966e-232	-0.547485	0.669	0.791
BANF1	2.04075e-231	-0.51355	0.7	0.811
SAT1	3.03397e-231	0.968301	0.448	0.269
TCP1	2.56619e-228	0.688492	0.512	0.312
PPP1R14A	3.7274e-227	-0.635633	0.519	0.665
RPS2	1.71703e-225	-0.307809	0.959	0.99
DUSP1	5.13214e-220	1.20586	0.53	0.382
ACAT2	2.99426e-219	0.709294	0.423	0.239
ENO1	7.35067e-219	-0.59979	0.564	0.692
TCIM	6.48555e-216	-0.539913	0.478	0.642
RPS3	1.1241e-215	-0.339799	0.96	0.99
CCN1	9.20068e-214	1.08256	0.316	0.162
ID2	1.0953e-213	0.865196	0.294	0.136
PLD3	1.51403e-210	-0.542585	0.559	0.692
SMDT1	1.07954e-207	-0.69549	0.317	0.479
SIGMAR1	1.73347e-207	-0.687388	0.375	0.527
RPL27A	4.24475e-203	-0.306907	0.94	0.984
SOCS1	7.93096e-202	0.809405	0.277	0.126
HSPD1P1	4.927e-201	0.692779	0.288	0.133
CD99	4.29976e-200	-0.447436	0.778	0.861
SQLE	2.38412e-199	0.587014	0.602	0.42
COX4I1	1.09309e-197	-0.459856	0.689	0.794
AMD1	1.02039e-195	0.599175	0.278	0.126
RPLP0	8.21471e-194	-0.334652	0.92	0.976
EIF1	5.71837e-193	0.82626	0.901	0.882
DNAJB9	6.84673e-191	0.701447	0.287	0.137
SGK1	1.3901e-188	0.699369	0.274	0.128
SLC2A3	2.05064e-187	0.740311	0.276	0.13
RPS23	5.39436e-186	-0.303663	0.91	0.977
RPL34	1.01171e-179	-0.340456	0.959	0.989
NACA3P	4.22725e-177	-0.485849	0.161	0.327
HOOK2	5.02542e-177	0.558265	0.296	0.146
COL1A2	1.15689e-176	-0.39957	0.796	0.911
CEBPB	2.99291e-176	0.845844	0.286	0.146
JUND	4.75296e-174	0.587547	0.677	0.505
MYL6	2.07168e-173	-0.341804	0.879	0.925
BSG	3.72337e-173	-0.493619	0.546	0.658
COL1A1	1.40663e-172	-0.316962	0.859	0.931
SRP14	5.37762e-171	-0.360611	0.819	0.885
SRP9	1.16225e-168	-0.47525	0.583	0.696
ZNF83	3.5033e-166	0.506648	0.314	0.161
AUTS2	4.37775e-166	0.707289	0.322	0.17
TUBB	6.96411e-164	-0.379031	0.71	0.817
LY6E	1.10498e-163	-0.508966	0.478	0.613
MAGED2	2.79121e-162	-0.384103	0.791	0.864
TUT4	2.21072e-160	0.522931	0.52	0.347
ARIH1	7.44817e-158	0.868159	0.262	0.128
PSAP	1.11546e-157	-0.416907	0.678	0.762
IFITM3	2.85403e-157	-0.365664	0.784	0.865
TRA2A	2.9475e-156	0.533647	0.444	0.274
ZFAND5	8.48014e-153	0.674771	0.591	0.427
AFF4	1.69222e-152	0.539141	0.337	0.185
ATP5MC2	1.75809e-152	-0.398738	0.683	0.78
MYL12B	1.72295e-151	-0.464611	0.59	0.695
IGFBP5	5.24448e-150	-0.607375	0.474	0.61
MYADM	5.97588e-149	0.602796	0.338	0.194
RPL23AP42	1.32275e-148	-0.250541	0.943	0.985
RPL36	1.46892e-148	-0.267056	0.939	0.98
FTX	1.58441e-148	0.546439	0.276	0.138
RPS4X	2.3718e-148	0.433953	0.865	0.84
DCN	3.21162e-147	-0.400554	0.886	0.946
ATP5MPL	1.99782e-146	-0.457559	0.537	0.655
C7	1.07839e-145	-0.410429	0.807	0.881
PFDN5	2.96531e-145	-0.38572	0.681	0.774
ISLR	9.57047e-142	-0.505059	0.435	0.564
COX6C	8.99339e-141	-0.381155	0.75	0.834
JPX	2.16955e-139	0.434071	0.318	0.173
RGS2	1.48651e-138	0.708598	0.348	0.211
CIRBP	4.76e-137	-0.380062	0.714	0.786
RBM6	9.21619e-137	0.481147	0.347	0.2
HSPB1	4.9482e-134	0.734836	0.66	0.527
EIF4G2	2.94997e-133	0.363228	0.811	0.722
PEBP1	3.28074e-133	-0.439213	0.557	0.66
FDFT1	6.36912e-132	0.478649	0.669	0.528
HNRNPU	2.30018e-131	0.498436	0.726	0.591
TOMM7	3.07758e-131	-0.450433	0.408	0.533
ZBTB20	2.03655e-130	0.613971	0.346	0.205
NDN	4.36873e-130	-0.433916	0.564	0.664
TSPAN3	6.90009e-130	-0.437407	0.506	0.612
TRIO	1.04992e-128	0.484395	0.327	0.187
SNRPD2	7.27831e-128	-0.412591	0.58	0.677
RPL7A	1.41484e-127	-0.340513	0.846	0.912
RPL8	3.682e-126	-0.275962	0.902	0.959
JUNB	4.53263e-123	1.9782	0.612	0.657
RAB5A	3.27997e-122	0.452275	0.285	0.158
C4orf3	1.77889e-121	-0.475871	0.429	0.535
CTSV	3.01449e-121	-0.653654	0.149	0.267
SNHG29	8.67446e-121	-0.411024	0.588	0.681
DDX17	4.92252e-120	0.428429	0.621	0.487
ABCA10	8.42347e-120	0.459771	0.295	0.166
CNBP	1.48052e-119	-0.380237	0.585	0.678
INHA	9.96287e-117	-0.581417	0.253	0.377
NDUFA4	5.61464e-116	-0.339309	0.735	0.809
PSMB5	7.21974e-116	-0.488985	0.404	0.511
CEP192	5.05038e-115	0.393834	0.251	0.132
LMNA	3.33227e-114	0.686968	0.45	0.315
TUBB4B	1.36955e-113	0.486931	0.42	0.283
ARRDC3	4.45963e-113	0.401079	0.318	0.188
H1-0	1.27232e-112	-0.374373	0.711	0.794
TCF21	1.21054e-111	-0.58074	0.307	0.418
ATF4	6.87065e-111	0.427241	0.462	0.318
RTL8C	1.06944e-110	-0.411899	0.526	0.616
AKAP17A	1.08331e-110	0.412926	0.457	0.311
EIF1AX	1.42879e-110	0.368834	0.316	0.186
HNRNPH1	1.69359e-110	0.404455	0.479	0.329
IFITM2	9.2024e-110	-0.409934	0.484	0.596
SRSF9	1.8917e-109	-0.420055	0.522	0.609
ROBO1	1.83117e-108	0.581336	0.389	0.253
TMSB4X	3.6867e-108	-0.299796	0.858	0.92
IL11RA	4.05776e-108	-0.50065	0.241	0.356
SF3B5	5.05407e-107	-0.451314	0.379	0.487
DOCK5	2.31655e-106	0.377861	0.261	0.143
SLC25A6	6.80881e-106	-0.285428	0.843	0.913
ATP5MC3	1.26053e-105	-0.399082	0.538	0.627
TBC1D5	3.37546e-104	0.403157	0.261	0.145
OSTC	4.42218e-104	-0.39561	0.524	0.619
PRDX4	5.91482e-104	-0.453056	0.401	0.502
HMGN3	7.99375e-104	-0.411518	0.504	0.597
SERPINH1	2.14685e-103	0.468147	0.71	0.608
PSMA7	4.13055e-103	-0.304123	0.809	0.867
PRKD1	2.38579e-102	0.54522	0.277	0.161
BNIP3	2.93272e-102	-0.539923	0.347	0.448
EMILIN1	4.16649e-102	-0.490276	0.314	0.423
C19orf53	7.65705e-102	-0.484978	0.33	0.437
MSC	2.07965e-101	-0.504998	0.294	0.406
MDFI	2.17166e-101	-0.475688	0.269	0.38
FO393411.1	2.51737e-101	0.344269	0.402	0.264
TRA2B	8.69891e-101	0.417175	0.453	0.316
MACF1	1.54893e-100	0.406103	0.367	0.235
EXT1	2.5836e-100	0.465023	0.251	0.14
ERH	6.26109e-100	-0.416581	0.504	0.594
PKM	2.0173e-99	-0.426873	0.468	0.552
MRPL18	2.80258e-99	0.551396	0.388	0.263
CALR	4.56673e-99	0.411818	0.783	0.684
TMED9	4.57634e-99	-0.471349	0.317	0.419
MGST3	8.83355e-99	-0.420431	0.557	0.637
CLU	1.04322e-98	-0.598004	0.252	0.36
DDIT4	3.05086e-98	-0.40145	0.344	0.458
SSR2	8.09873e-98	-0.382677	0.498	0.594
ATF7IP	8.92991e-98	0.347292	0.289	0.169
SELENOK	2.72966e-97	0.682459	0.5	0.382
SRSF7	3.8966e-97	0.463478	0.567	0.433
AZIN1	1.06876e-96	0.34914	0.292	0.174
MIR99AHG	1.09286e-96	0.483594	0.297	0.18
SET	1.74073e-96	-0.309831	0.707	0.77
ZNF711	1.13735e-95	0.445868	0.339	0.216
KIAA1109	1.15996e-95	0.348453	0.256	0.145
DAD1	1.72149e-95	-0.402776	0.468	0.562
FCGRT	5.68521e-95	-0.388474	0.495	0.588
AL590867.2	4.27311e-94	-0.259433	0.87	0.931
GTF2I	1.2903e-93	0.316665	0.291	0.171
BTG1	1.62127e-93	0.84747	0.727	0.687
BTF3	1.79102e-93	-0.302593	0.753	0.81
DYNLT1	2.10305e-93	-0.443656	0.451	0.537
CCDC102B	2.38449e-93	0.424947	0.465	0.334
ATP6V0E1	1.04693e-92	-0.434848	0.393	0.49
STIP1	1.43376e-92	0.362839	0.393	0.263
FAUP1	2.05033e-91	0.352911	0.677	0.566
LRP1	3.71556e-91	-0.388668	0.45	0.545
NDUFB11	4.94263e-91	-0.404296	0.425	0.522
ITM2B	1.06387e-90	-0.278435	0.788	0.845
MSI2	1.07915e-90	0.412034	0.295	0.18
EIF5	3.29151e-90	0.487917	0.496	0.371
PCBP2	3.34918e-90	-0.272971	0.75	0.796
TIMP1	4.38324e-90	-0.315719	0.714	0.797
ACSL3	4.83455e-90	0.407434	0.283	0.171
MVD	1.69062e-89	0.392455	0.304	0.189
COX5B	2.03031e-89	-0.367651	0.549	0.634
AC005912.1	3.80055e-89	0.481647	0.867	0.853
SYAP1	3.8049e-89	0.370368	0.276	0.165
QPRT	5.26399e-89	-0.469101	0.287	0.39
TCEAL4	7.99821e-89	-0.317601	0.658	0.731
GADD45G	2.36086e-88	-0.36834	0.444	0.543
LAMA2	4.65257e-88	0.441794	0.451	0.325
CDK2AP1	1.58542e-87	-0.428544	0.38	0.474
MYL12A	1.61673e-87	-0.394672	0.487	0.569
LPP	5.60395e-87	0.380103	0.325	0.206
FAT3	7.98086e-87	0.384045	0.29	0.178
SELENOW	8.00512e-87	-0.367941	0.596	0.67
ZFPM2	1.01856e-86	0.465808	0.323	0.208
ARID1B	1.4428e-86	0.345525	0.275	0.164
RANBP2	1.73276e-86	0.418555	0.258	0.153
EMP3	2.09536e-86	-0.287108	0.712	0.794
SPTBN1	2.3677e-86	0.44189	0.498	0.382
B4GALT1	3.49207e-86	0.320437	0.266	0.158
IGFBP2	3.75824e-86	-0.30256	0.61	0.709
AC016739.1	5.17822e-86	0.30859	0.837	0.803
TIMM13	6.79789e-86	-0.411278	0.431	0.521
ZNF652	8.75545e-86	0.318271	0.292	0.18
KIF1B	1.19471e-85	0.354849	0.255	0.15
ATP6V1G1	1.67085e-85	-0.388567	0.503	0.581
PPIB	3.20401e-85	-0.32068	0.688	0.758
DLK1	3.65346e-85	-0.404581	0.68	0.755
NDUFS5	8.40007e-85	-0.376269	0.535	0.622
LGALS3BP	1.17182e-84	-0.408399	0.397	0.49
SNHG5	2.34048e-84	0.364471	0.498	0.367
RUFY3	5.46622e-84	0.324918	0.272	0.164
ATP2C1	5.8589e-84	0.395764	0.254	0.151
HRC	1.01331e-83	-0.481887	0.156	0.252
CDKN1C	1.0149e-83	-0.283078	0.528	0.623
NACA	1.07619e-83	-0.279019	0.772	0.827
NLGN1	1.28749e-83	0.687691	0.381	0.262
GRN	2.53939e-83	-0.444394	0.217	0.312
OST4	2.55997e-83	-0.324278	0.612	0.69
SNRPC	3.2588e-83	-0.442129	0.325	0.418
TSPYL2	4.81127e-83	0.516783	0.439	0.325
DST	6.21262e-83	0.366867	0.35	0.232
ADAMTS1	1.20162e-82	0.461229	0.38	0.262
INHBA	1.54954e-82	-0.392863	0.482	0.578
AHSA1	3.68862e-82	0.39525	0.323	0.21
HMGB1	8.13293e-82	-0.256236	0.813	0.86
RPN2	1.51124e-81	-0.383126	0.468	0.548
UQCR10	2.48556e-81	-0.328319	0.599	0.683
NUTF2	5.49367e-81	-0.435687	0.276	0.368
SERPINF1	5.57177e-81	-0.505166	0.232	0.327
AL009174.1	6.41116e-81	0.280702	0.454	0.32
PRMT1	1.18998e-80	-0.395421	0.431	0.512
PRDX5	1.44324e-80	-0.377495	0.486	0.566
G3BP2	1.87103e-80	0.353773	0.373	0.254
USP15	2.48434e-80	0.397324	0.265	0.162
GSTP1	3.46655e-80	-0.271401	0.745	0.81
S100A10	1.0963e-79	-0.449774	0.286	0.385
FAM162A	1.25421e-79	-0.470919	0.236	0.329
CHD1	2.46299e-79	0.477544	0.291	0.186
NREP	2.76994e-79	-0.302523	0.653	0.73
SF1	3.46715e-79	0.328778	0.414	0.288
USP34	7.4498e-79	0.330045	0.281	0.174
BCLAF1	1.59733e-78	0.328889	0.437	0.311
ANP32A	2.65244e-78	-0.427579	0.308	0.397
SYNE1	2.93659e-78	0.309055	0.261	0.158
EIF5A	5.77455e-78	-0.386912	0.293	0.386
LSAMP	8.13585e-78	0.520419	0.298	0.192
ZFYVE16	8.19282e-78	0.296693	0.256	0.154
FUS	8.80748e-78	0.319054	0.685	0.575
DVL2	9.09258e-78	-0.450463	0.215	0.306
IGF1R	1.17949e-77	0.340673	0.251	0.151
GADD45GIP1	1.25148e-77	-0.379198	0.493	0.573
MAP2	2.41901e-77	0.363122	0.28	0.176
BNC2	5.5602e-77	0.444179	0.33	0.218
ZNF428	2.52012e-76	-0.427147	0.319	0.407
ETNK1	2.73165e-76	0.300789	0.265	0.162
OGA	2.74839e-76	0.274464	0.319	0.204
DDX3Y	2.85664e-76	0.361957	0.316	0.208
NDUFB9	3.62902e-76	-0.398146	0.376	0.463
UBB	7.90591e-76	0.748076	0.88	0.866
MT-ATP8	1.4533e-75	0.351299	0.432	0.315
KMT2C	1.87537e-75	0.385926	0.382	0.266
IER2	2.14615e-75	1.064	0.49	0.446
PRDX3	5.32613e-75	-0.349326	0.519	0.593
YWHAG	2.28477e-74	0.290352	0.251	0.152
POGZ	5.52662e-74	0.290987	0.265	0.162
NKTR	1.09374e-73	0.339315	0.383	0.265
MBNL2	1.81605e-73	0.316953	0.279	0.176
SBF2	2.21762e-73	0.364551	0.29	0.186
ATP5F1A	2.47984e-73	-0.324589	0.517	0.595
RPL23P8	8.02459e-73	0.269752	0.346	0.231
HOXD9	8.81766e-73	-0.441292	0.236	0.325
CREBBP	1.19391e-72	0.290638	0.25	0.151
CIAO2B	1.24082e-72	-0.414166	0.312	0.4
RSL1D1	1.57542e-72	-0.331778	0.61	0.67
ENG	1.61259e-72	-0.379943	0.528	0.608
MATN2	1.76933e-72	-0.286473	0.787	0.848
CSNK1A1	2.98759e-72	0.28281	0.268	0.167
BTG3	3.89875e-72	0.37148	0.35	0.241
MARCHF6	4.22568e-72	0.285506	0.295	0.188
TECRP1	5.64275e-72	-0.42447	0.343	0.427
CD46	6.85127e-72	0.317046	0.391	0.274
FNDC3B	9.93781e-72	0.334957	0.338	0.226
CALM3	1.76521e-71	-0.41055	0.403	0.478
FBXO11	1.84069e-71	0.330089	0.264	0.164
ARF1	2.02395e-71	-0.298278	0.632	0.687
ASH1L	8.20072e-71	0.337043	0.296	0.192
SERP1	1.34273e-70	0.360284	0.452	0.332
BUD31	1.3675e-70	0.454588	0.358	0.255
ZMYM2	1.49076e-70	0.328676	0.285	0.184
LDHA	1.83424e-70	-0.270434	0.541	0.62
HSPA4	5.25057e-70	0.298424	0.284	0.183
SRSF3	1.04177e-69	0.327405	0.613	0.493
RYBP	1.5463e-69	0.260053	0.266	0.165
OSR1	2.12701e-69	-0.44036	0.253	0.34
EIF4EBP1	4.1561e-69	-0.440516	0.211	0.297
SPCS1	4.45631e-69	-0.398458	0.353	0.435
ARPC2	1.2903e-68	-0.325146	0.531	0.597
ANAPC13	1.92087e-68	-0.425867	0.214	0.298
CLK1	2.40374e-68	0.354169	0.449	0.331
PRAF2	2.65677e-68	-0.41746	0.265	0.35
MKLN1	2.68535e-68	0.285135	0.257	0.16
CAND1	2.94398e-68	0.256911	0.326	0.216
NCOA1	3.09962e-68	0.341486	0.252	0.157
ANKRD17	4.66233e-68	0.330979	0.274	0.176
CERS6	5.46195e-68	0.29765	0.318	0.211
RSRP1	6.39769e-68	0.34975	0.448	0.332
TCF12	6.97323e-68	0.386389	0.352	0.243
SLC25A36	1.62805e-67	0.289238	0.365	0.252
PLK2	1.86275e-67	0.587674	0.356	0.258
TMED4	1.9801e-67	-0.397463	0.312	0.395
HSBP1	3.75947e-67	-0.315009	0.556	0.623
SREBF2	4.57191e-67	0.385436	0.348	0.242
MEA1	5.17551e-67	-0.387338	0.247	0.335
CYP1B1	6.29569e-67	-0.410138	0.375	0.462
MXRA8	1.74562e-66	-0.427449	0.281	0.365
PARD3	3.93364e-66	0.321568	0.34	0.231
PTPRG	1.97181e-65	0.372783	0.31	0.208
SKIL	2.34058e-65	0.312944	0.305	0.204
TNRC6B	2.49176e-65	0.275261	0.314	0.207
EGFR	3.07436e-65	0.298883	0.292	0.193
HSP90B1	3.64593e-65	0.44986	0.9	0.871
ARHGEF3	3.86346e-65	0.311065	0.327	0.223
CLEC11A	4.64996e-65	-0.363076	0.36	0.445
NPM1P39	4.66895e-65	0.291839	0.454	0.332
CXCL12	5.23844e-65	-0.312294	0.578	0.659
SPAG9	8.96656e-65	0.322088	0.354	0.247
SERINC5	1.25906e-64	0.359689	0.257	0.164
SEPTIN7	1.66489e-64	-0.264003	0.711	0.755
ERP29	2.15182e-64	-0.37408	0.297	0.38
LTBP4	2.15294e-64	-0.28604	0.581	0.652
SCD	3.59933e-64	0.324733	0.276	0.182
ROBO2	8.98593e-64	0.547091	0.321	0.224
POLR1D	1.69864e-63	-0.383122	0.35	0.429
POLR2E	2.31635e-63	-0.400141	0.313	0.39
ATP5PD	3.07236e-63	-0.364679	0.422	0.496
HHIP	5.61251e-63	0.321374	0.411	0.305
SERPINE2	6.59936e-63	-0.334589	0.479	0.557
SRSF5	6.70539e-63	0.34473	0.528	0.412
NOLC1	7.07477e-63	0.342463	0.329	0.229
LAMTOR1	1.32213e-62	-0.397857	0.287	0.365
LSM7	2.48222e-62	-0.372774	0.372	0.45
ERC1	2.76295e-62	0.363544	0.254	0.164
RAMP2	2.87193e-62	-0.393287	0.202	0.284
PLAC9	3.97615e-62	-0.292511	0.506	0.592
FBXL7	9.72354e-62	0.429769	0.313	0.216
PTK2	2.1807e-61	0.317765	0.31	0.21
CCND3	2.89591e-61	-0.396686	0.273	0.354
SRRM2	3.07419e-61	0.309252	0.598	0.485
BCAS2	4.35895e-61	0.346313	0.256	0.168
IGFBP4	1.04224e-60	-0.278742	0.548	0.64
EEF1A1P5	1.33096e-60	0.283962	0.472	0.367
COX7A2L	1.59123e-60	-0.368602	0.324	0.402
TRMT112	1.93681e-60	-0.303366	0.539	0.601
RPS28P7	2.14917e-60	0.284059	0.754	0.723
RBX1	3.74987e-60	-0.355423	0.399	0.473
ISCU	5.53746e-60	-0.385816	0.3	0.377
MRPS18B	2.62749e-59	-0.393067	0.222	0.301
HSPA9	4.91799e-59	0.319654	0.463	0.351
UBXN1	5.60063e-59	-0.387779	0.278	0.355
SH3BGRL3	7.91377e-59	-0.389131	0.314	0.397
DRAP1	1.28238e-58	-0.378777	0.318	0.396
TOP1	1.66115e-58	0.319706	0.32	0.222
TMEM98	2.40434e-58	-0.326934	0.424	0.494
UBE2I	4.12368e-58	-0.327519	0.467	0.528
VCL	5.70387e-58	0.321917	0.28	0.187
JMJD1C	6.35817e-58	0.379606	0.411	0.307
C4orf48	6.8513e-58	-0.445807	0.308	0.382
MAPRE1	8.81671e-58	0.262934	0.275	0.183
SF3B2	1.02042e-57	-0.320059	0.518	0.574
ATP6V1F	1.07058e-57	-0.36574	0.326	0.405
TTC17	1.47661e-57	0.26933	0.272	0.179
FLRT2	1.49377e-57	0.314855	0.335	0.237
USP9Y	2.92992e-57	0.279555	0.263	0.173
POLR2J	7.10779e-57	-0.368594	0.259	0.337
PSMB1	7.43983e-57	-0.361346	0.385	0.453
RBBP6	1.12848e-56	0.306063	0.327	0.231
PPP4C	1.20084e-56	-0.382563	0.206	0.282
DNAJB6	1.84698e-56	0.304468	0.378	0.274
TBX2	5.12038e-56	-0.328803	0.369	0.445
ELOB	7.47303e-56	-0.266072	0.641	0.701
PIN1	9.77642e-56	-0.402465	0.253	0.327
TLE5	1.44047e-55	-0.328299	0.448	0.51
TUBA1A	1.51024e-55	0.569851	0.782	0.741
CD248	2.14968e-55	-0.370769	0.185	0.261
YWHAZ	2.54056e-55	0.273847	0.672	0.576
ATXN2L	2.93541e-55	-0.345629	0.447	0.508
PGAM1	2.99193e-55	-0.377539	0.249	0.321
BNIP3L	4.52987e-55	-0.284861	0.564	0.618
PSD3	4.5949e-55	0.284697	0.299	0.205
ATP5F1C	4.83191e-55	-0.328982	0.463	0.522
TMEM14C	4.85649e-55	-0.340054	0.4	0.466
MYDGF	5.92036e-55	-0.346024	0.386	0.457
CHD6	9.94737e-55	0.25774	0.293	0.198
COX7A2	1.11708e-54	-0.276694	0.598	0.656
TXN	2.11939e-54	-0.251383	0.624	0.686
FKBP7	2.52994e-54	-0.363105	0.308	0.383
WNK1	3.81572e-54	0.25861	0.278	0.187
MRPS21	4.64436e-54	-0.332218	0.377	0.449
ATP5PF	6.17962e-54	-0.328245	0.451	0.516
PHPT1	7.34834e-54	-0.307712	0.507	0.571
SEM1	8.38581e-54	-0.294882	0.545	0.605
PSMB6	1.29926e-53	-0.337694	0.352	0.422
PAK3	1.43876e-53	0.252044	0.253	0.167
TXN2	1.88569e-53	-0.374182	0.294	0.366
NDUFAB1	3.00961e-53	-0.356098	0.317	0.388
MARK3	4.41867e-53	0.270333	0.282	0.192
EDF1	5.32535e-53	-0.32441	0.416	0.485
UBE2D3	6.19545e-53	0.285742	0.537	0.427
H2AZ1	6.26062e-53	0.408098	0.604	0.516
PSMA4	6.41439e-53	-0.329531	0.385	0.454
MMP14	7.13411e-53	-0.331746	0.362	0.433
CHSY1	2.44343e-52	0.296166	0.317	0.225
YWHAB	2.50747e-52	-0.312051	0.446	0.508
PTMAP5	3.12758e-52	0.370838	0.453	0.359
FAM13A	4.28779e-52	0.251901	0.252	0.167
ILF3	5.41146e-52	-0.284566	0.558	0.609
CCDC124	7.74346e-52	-0.367306	0.268	0.34
NRP1	1.17742e-51	0.251662	0.288	0.198
DHCR24	1.22284e-51	0.280199	0.389	0.291
PKDCC	1.28218e-51	-0.288424	0.434	0.509
HUWE1	1.40326e-51	0.254653	0.271	0.183
STK3	2.34422e-51	0.2865	0.357	0.259
STAT3	3.14348e-51	0.326863	0.341	0.245
MDH1	3.49296e-51	-0.351857	0.403	0.463
ATP5PB	5.21842e-51	-0.342765	0.38	0.444
IFI27L2	6.45404e-51	-0.361546	0.239	0.314
COA3	1.04597e-50	-0.378516	0.263	0.333
MRPS26	1.30883e-50	-0.365366	0.302	0.369
NDUFB5	1.47933e-50	-0.347421	0.301	0.37
CMTM3	2.79674e-50	-0.369915	0.374	0.438
SETD5	9.16006e-50	0.254067	0.354	0.256
SMCHD1	1.26672e-49	0.262176	0.315	0.223
STAG1	1.47054e-49	0.281724	0.283	0.197
TMED1	1.93687e-49	-0.389694	0.184	0.253
PPP2R1A	2.2442e-49	-0.334757	0.401	0.458
NOP53	2.71838e-49	-0.262884	0.574	0.62
MEST	2.73904e-49	-0.297768	0.627	0.682
RHOC	3.23908e-49	-0.308506	0.434	0.498
SH3BGRL	4.63814e-49	-0.285725	0.496	0.556
NDUFA12	5.97182e-49	-0.334101	0.338	0.405
SYNE2	8.70312e-49	0.322691	0.509	0.411
MARCKS	1.1406e-48	-0.290154	0.539	0.597
BST2	2.36954e-48	-0.339175	0.258	0.333
PNKD	2.75253e-48	-0.363108	0.256	0.325
ABLIM1	3.07521e-48	0.283863	0.39	0.296
PTPRD	4.04376e-48	0.310802	0.26	0.179
PTMAP2	4.39915e-48	0.434427	0.839	0.824
MDH2	7.62901e-48	-0.333304	0.368	0.432
TMEM9	8.08586e-48	-0.360907	0.29	0.356
MRPL57	1.08736e-47	-0.347425	0.32	0.388
BAZ2B	1.17411e-47	0.309091	0.422	0.325
CBX1	1.64128e-47	-0.297642	0.455	0.516
MFGE8	1.70238e-47	-0.315688	0.391	0.451
SSR4	2.07204e-47	-0.316912	0.417	0.481
EMC10	3.19684e-47	-0.353241	0.267	0.333
ADGRL2	4.76909e-47	0.276402	0.323	0.233
SNX3	5.54815e-47	-0.251415	0.586	0.636
ACSM3	5.7194e-47	0.51082	0.378	0.291
ANAPC11	5.96119e-47	-0.290563	0.45	0.513
PLOD1	9.42918e-47	-0.339709	0.307	0.373
BRI3	9.63404e-47	-0.325659	0.374	0.435
TRIM24	1.27941e-46	0.261813	0.303	0.214
YTHDC1	1.81303e-46	0.252324	0.439	0.336
PFKL	3.07715e-46	-0.359686	0.198	0.265
HTRA3	3.40261e-46	-0.337477	0.363	0.431
PLXDC2	4.13957e-46	0.30696	0.302	0.216
DAZAP2	5.93325e-46	-0.332377	0.298	0.363
COPZ1	9.32228e-46	-0.345023	0.287	0.351
SLC25A3	1.41581e-45	0.278145	0.744	0.672
SERPING1	1.90559e-45	-0.342026	0.247	0.318
GNB2	2.42967e-45	-0.292719	0.433	0.49
TSC22D1	2.92838e-45	0.378831	0.489	0.397
NRK	2.93604e-45	0.306577	0.437	0.348
CDC42EP5	3.80438e-45	-0.344041	0.229	0.298
HMGN2	4.82384e-45	0.304071	0.468	0.37
C1R	5.13657e-45	-0.297374	0.386	0.452
NOP10	6.54871e-45	-0.327614	0.308	0.376
LSM4	1.33541e-44	-0.366573	0.239	0.303
PNRC1	1.56601e-44	0.278696	0.719	0.62
ATRAID	4.48168e-44	-0.327351	0.377	0.434
EIF3K	4.8087e-44	-0.293822	0.375	0.44
RAD23A	5.29246e-44	-0.318718	0.362	0.422
CD164	6.03321e-44	-0.291687	0.453	0.504
PPP3CA	7.5529e-44	0.250688	0.278	0.195
SLC40A1	8.55983e-44	-0.320317	0.381	0.44
NHP2	8.78416e-44	-0.331514	0.308	0.371
HSD11B2	9.0588e-44	-0.346183	0.2	0.264
PAIP2	1.04666e-43	-0.261367	0.573	0.619
MTLN	2.94818e-43	-0.351128	0.221	0.287
MAP1B	3.1162e-43	0.280667	0.284	0.202
WAC	3.43495e-43	0.277452	0.362	0.272
CYC1	3.58656e-43	-0.335731	0.323	0.383
NDUFB2	3.59541e-43	-0.270715	0.57	0.618
MEG3	4.04075e-43	0.320447	0.523	0.436
ZEB2	5.84676e-43	0.262312	0.388	0.294
FAAP20	6.07816e-43	-0.328948	0.278	0.343
LMAN2	8.39926e-43	-0.322312	0.254	0.319
CBX3	2.42147e-42	-0.280494	0.492	0.54
SELENOS	7.26911e-42	0.303409	0.365	0.279
IGFBP7	1.09881e-41	-0.30861	0.548	0.601
MAP1LC3B	1.18776e-41	0.275157	0.381	0.292
SMC5	1.18935e-41	0.31299	0.345	0.26
DKK3	2.1329e-41	-0.330333	0.229	0.294
NME4	9.81287e-41	-0.312624	0.333	0.394
RCN1	1.20158e-40	-0.320712	0.306	0.365
CWC15	1.23651e-40	-0.320797	0.329	0.389
SRPX	1.49986e-40	-0.323553	0.276	0.34
NDUFS8	2.81893e-40	-0.309834	0.34	0.401
PTOV1	3.98633e-40	-0.286798	0.477	0.523
LAMTOR4	4.58268e-40	-0.308816	0.315	0.374
SCG5	4.77993e-40	-0.34506	0.256	0.316
NDUFB7	4.91765e-40	-0.320655	0.325	0.385
TBCB	5.27304e-40	-0.312019	0.317	0.377
CNTFR	6.41786e-40	-0.296634	0.19	0.254
OGN	8.37065e-40	-0.331624	0.352	0.417
CNPY3	1.6627e-39	-0.331654	0.198	0.259
FAM32A	2.41288e-39	-0.327623	0.24	0.301
ATP6AP1	3.28314e-39	-0.327821	0.284	0.342
VPS28	3.41501e-39	-0.294937	0.399	0.451
LAMP1	4.95996e-39	-0.325741	0.255	0.314
GUK1	5.17073e-39	-0.312233	0.336	0.393
TWISTNB	6.62253e-39	0.35553	0.312	0.236
PJA1	8.50743e-39	-0.316231	0.208	0.268
AHNAK	1.03482e-38	0.345443	0.369	0.291
NDUFAF3	1.04671e-38	-0.327785	0.252	0.313
NENF	1.17329e-38	-0.299829	0.371	0.429
MICOS13	1.53563e-38	-0.345981	0.234	0.295
GNAI2	3.30278e-38	-0.292433	0.404	0.454
IDH3B	5.13554e-38	-0.317756	0.332	0.389
QKI	6.5704e-38	0.286515	0.336	0.253
ECHS1	8.10048e-38	-0.30743	0.258	0.317
MZT2B	8.97312e-38	-0.251633	0.461	0.513
PDCD5	1.10279e-37	-0.29927	0.363	0.42
CTSC	1.18829e-37	-0.260804	0.543	0.59
EIF3I	2.48422e-37	-0.283609	0.408	0.459
NDUFB10	3.34594e-37	-0.311294	0.314	0.372
AP2S1	6.93547e-37	-0.314984	0.311	0.368
SNHG7	8.63553e-37	-0.317505	0.318	0.376
SNRPD1	9.4401e-37	-0.312834	0.395	0.443
RTRAF	1.85271e-36	-0.304339	0.318	0.373
COPS9	3.20934e-36	-0.293828	0.368	0.422
CSTB	3.37788e-36	-0.265197	0.42	0.473
TPRKB	4.92923e-36	-0.315415	0.231	0.29
EMC4	7.34169e-36	-0.289234	0.373	0.423
APRT	8.0778e-36	-0.310364	0.288	0.346
REEP6	8.50875e-36	-0.314311	0.203	0.262
SNRPE	2.44562e-35	-0.26531	0.419	0.47
PHB	2.72666e-35	-0.317123	0.297	0.352
RBM8B	2.89688e-35	0.317918	0.349	0.276
LSM3	4.64631e-35	-0.297652	0.291	0.347
BMPR2	6.22299e-35	0.30435	0.3	0.225
LOXL2	6.51376e-35	-0.284639	0.21	0.269
SRI	9.2745e-35	-0.281457	0.404	0.452
PCDH9	1.05209e-34	0.318344	0.401	0.317
ECH1	1.08039e-34	-0.285078	0.465	0.509
PSMB7	1.18781e-34	-0.293357	0.325	0.381
FKBP8	1.27162e-34	-0.315617	0.292	0.344
BAD	1.84349e-34	-0.308833	0.216	0.273
SSPN	2.72308e-34	-0.322949	0.252	0.309
ID1	2.74879e-34	0.39454	0.256	0.193
NUDT10	5.48888e-34	-0.341628	0.244	0.296
NOSIP	8.35744e-34	-0.290928	0.22	0.277
USP47	8.62234e-34	0.25159	0.321	0.244
TM2D3	1.18655e-33	-0.320755	0.226	0.28
MRPS34	1.35882e-33	-0.286153	0.197	0.253
EVA1B	2.09608e-33	-0.292117	0.217	0.275
RAB11B	2.18085e-33	-0.270438	0.374	0.421
COPS6	3.90145e-33	-0.300688	0.337	0.387
LRPAP1	6.69096e-33	-0.299696	0.375	0.421
PSMD4	1.42048e-32	-0.30394	0.279	0.33
MYH9	2.29863e-32	0.291177	0.253	0.186
NDUFB6	3.00139e-32	-0.282602	0.36	0.408
DNAJC8	4.04208e-32	-0.292795	0.383	0.43
TSPAN6	5.90764e-32	-0.301285	0.199	0.252
PUF60	1.01957e-31	-0.287322	0.328	0.377
GABARAPL2	1.13612e-31	-0.277101	0.365	0.413
AURKAIP1	1.56142e-31	-0.295398	0.231	0.285
NDUFC1	2.12845e-31	-0.28204	0.449	0.492
EFEMP2	4.6402e-31	-0.294791	0.284	0.334
TERF2IP	5.27859e-31	-0.275233	0.424	0.464
UQCRC1	6.17326e-31	-0.282797	0.294	0.343
POLR2I	7.33141e-31	-0.314247	0.292	0.341
RPL26L1	7.79316e-31	-0.288182	0.201	0.254
ACP1	9.37046e-31	-0.279229	0.353	0.399
ARL6IP5	1.82165e-30	-0.293889	0.271	0.322
KLF6	2.18083e-30	0.418939	0.503	0.436
PHLDA1	2.34804e-30	0.351082	0.314	0.249
ATP5MC1	3.11577e-30	-0.298752	0.271	0.322
GPX7	4.51235e-30	-0.283254	0.2	0.254
DDOST	6.63349e-30	-0.296094	0.289	0.335
TMEM147	7.91689e-30	-0.301865	0.264	0.313
TMEM179B	8.52497e-30	-0.295286	0.262	0.312
RAB1B	8.82261e-30	-0.276981	0.225	0.275
ZNF22	9.83764e-30	-0.288913	0.281	0.329
PPCS	9.98686e-30	-0.304708	0.211	0.261
ALKBH7	1.07542e-29	-0.28703	0.255	0.307
FKBP10	1.87266e-29	-0.290366	0.302	0.35
TCEAL8	2.01962e-29	-0.27775	0.278	0.328
PTCH2	2.83322e-29	0.265457	0.509	0.437
SSNA1	2.85107e-29	-0.283748	0.198	0.25
SSBP1	5.10867e-29	-0.265524	0.345	0.394
PPIE	5.7897e-29	-0.308188	0.216	0.265
POLR2G	6.54044e-29	-0.293599	0.273	0.32
DCTN3	7.69665e-29	-0.28123	0.227	0.278
ATOX1	9.38501e-29	-0.276591	0.269	0.32
CTNNAL1	1.62618e-28	0.2631	0.368	0.298
COPS8	1.62777e-28	-0.277208	0.288	0.337
HOXD8	1.66594e-28	-0.291807	0.243	0.293
RHOB	2.05305e-28	0.281643	0.366	0.301
SRM	3.44165e-28	-0.273666	0.291	0.34
PRPF40A	4.32304e-28	-0.258511	0.523	0.547
SDF4	4.35943e-28	-0.289839	0.277	0.324
PPP1CA	4.6579e-28	-0.285339	0.25	0.298
PLAC1	5.82598e-28	-0.274279	0.493	0.527
MRPL34	6.55526e-28	-0.286228	0.217	0.266
ARPC5	1.04868e-27	-0.280905	0.325	0.369
RASD1	1.15691e-27	-0.383429	0.348	0.396
LSM2	2.02283e-27	-0.277035	0.29	0.337
TAF7	2.07033e-27	0.264409	0.517	0.436
UROD	3.10529e-27	-0.27301	0.27	0.319
PRELID1	3.77133e-27	-0.288207	0.247	0.295
AC004057.1	3.97641e-27	-0.343776	0.269	0.308
ANP32B	4.25004e-27	-0.255803	0.4	0.443
DPY30	4.74996e-27	-0.295306	0.304	0.349
UBE2E3	5.37723e-27	-0.253743	0.384	0.425
STOML2	6.84718e-27	-0.288576	0.258	0.303
GSN	8.14773e-27	-0.26534	0.25	0.299
DGUOK	9.42138e-27	-0.285971	0.311	0.355
TIMM8B	1.81886e-26	-0.289576	0.279	0.325
HES1	3.66993e-26	0.562399	0.587	0.529
PTN	4.26398e-26	-0.250446	0.367	0.413
RNF5	4.91943e-26	-0.276435	0.205	0.252
MRPL51	5.15753e-26	-0.259754	0.382	0.422
MRPS14	5.27318e-26	-0.276268	0.208	0.254
BCCIP	5.32754e-26	-0.269616	0.31	0.353
TIMM17B	8.49718e-26	-0.283247	0.215	0.262
IMPDH2	3.68911e-25	-0.25749	0.374	0.412
TCEAL7	6.26635e-25	0.307608	0.315	0.254
OTUB1	8.41681e-25	-0.267773	0.226	0.272
YIPF3	1.13494e-24	-0.271027	0.258	0.302
NAA20	1.70686e-24	-0.273848	0.208	0.251
RPS7P11	2.32089e-24	-0.287317	0.211	0.252
SUCLG1	2.6047e-24	-0.271769	0.324	0.363
LRRN3	8.16379e-24	-0.256793	0.255	0.303
LSM6	1.1819e-23	-0.257945	0.235	0.279
ZNF706	2.14804e-23	-0.279335	0.265	0.306
RTL8A	3.31044e-23	-0.25308	0.228	0.271
MRPL27	3.82421e-23	-0.254636	0.219	0.264
PEMT	4.22989e-23	-0.281337	0.327	0.366
ILK	5.56784e-23	-0.258378	0.357	0.392
PCMT1	1.28818e-22	-0.261828	0.228	0.27
CPXM1	1.41774e-22	-0.265802	0.243	0.283
DCTD	1.47494e-22	-0.254145	0.211	0.253
SCAND1	2.07444e-22	-0.255803	0.268	0.311
MRPL20	2.14078e-22	-0.252198	0.221	0.263
C1orf122	3.08984e-22	-0.288103	0.249	0.288
POLR2F	4.77743e-22	-0.258508	0.275	0.316
MRPL22	5.92458e-22	-0.256944	0.224	0.267
PSMB3	6.03457e-22	-0.258059	0.296	0.336
MRPL14	7.952e-22	-0.266229	0.212	0.254
GLUL	1.12888e-21	0.316657	0.53	0.467
YIF1A	1.78547e-21	-0.257616	0.218	0.259
ZFYVE21	2.17728e-21	-0.256779	0.259	0.3
PDGFRA	3.48785e-21	-0.266063	0.335	0.369
TSHZ2	6.55858e-21	0.322828	0.655	0.614
PFDN1	7.15539e-21	-0.257422	0.224	0.264
MESD	8.17261e-21	-0.261492	0.236	0.275
NBDY	1.1268e-20	-0.259407	0.293	0.328
FLNA	2.268e-20	-0.254985	0.313	0.347
PPM1G	4.115e-20	-0.262631	0.225	0.263
ATP6V0B	4.27649e-20	-0.257311	0.25	0.289
AEBP1	1.21046e-19	-0.264817	0.224	0.262
EMC7	1.38328e-19	-0.263723	0.239	0.276
TMEM123	2.08664e-19	-0.252252	0.324	0.359
PTK7	6.4478e-19	-0.252244	0.233	0.268
NME3	6.73174e-19	-0.257416	0.214	0.253
MYC	1.31454e-18	0.281196	0.382	0.324
MPLKIP	3.92451e-18	-0.250977	0.266	0.3
GPC3	2.09612e-17	-0.357453	0.286	0.319
TPGS2	5.52215e-17	-0.255122	0.24	0.272
TXNL4A	1.09064e-14	-0.250345	0.25	0.278
S100A6	6.89039e-14	0.496433	0.294	0.253
FOS	3.33189e-11	1.54359	0.57	0.77
H4C3	9.50805e-06	0.332961	0.695	0.643
JUN	0.00112363	0.887291	0.646	0.808
STAR	0.739832	0.294899	0.526	0.525
