# Supplementary material for: Single-cell analysis of fetal testis reveals dysfunction of human Leydig cells in Klinefelter syndrome
Source: J Clin Invest. 2026 Jun 9;136(14):e201124. doi: 10.1172/JCI201124 (PMC13367963; doi:10.1172/JCI201124)
Supplement: Supplemental table 5 [file jci-136-201124-s198.xlsx]

## Sheet: leydig.deg
Table S5. Differentially expressed genes of KS Leydig cells in adult stage
Gene	pValue	log2FoldChange	pct.1	pct.2
HMGB4	0	-3.26195	0.107	0.797
TNP1	0	-2.89503	0.105	0.797
MFAP5	0	-1.7287	0.001	0.26
LINC00919	0	-1.94745	0.014	0.444
DPEP1	0	-2.64074	0.052	0.617
CETN1	0	-1.56924	0.012	0.37
SPINK2	1.33e-302	-2.00566	0.027	0.447
ANKRD7	7.11e-302	-2.13491	0.043	0.537
NUPR2	3.55e-294	-2.70675	0.073	0.656
TSACC	2.94e-287	-2.8967	0.128	0.797
SPATA8	6.56e-283	-1.51801	0.013	0.331
SMCP	3.98e-282	-2.87626	0.081	0.666
GSG1	2.11e-273	-2.39497	0.076	0.643
ROPN1B	1.74e-259	-1.75018	0.03	0.428
LDHC	1.07e-253	-1.92753	0.036	0.453
TCP11	2.26e-249	-2.23285	0.058	0.547
BOD1L2	1.09e-247	-2.49697	0.097	0.669
TUBA3C	1.9e-247	-1.55838	0.017	0.331
SMKR1	8.24e-247	-1.37084	0.014	0.305
CMTM2	2.89e-245	-1.95735	0.042	0.476
OAZ3	8.96e-237	-2.41376	0.057	0.531
LELP1	1.56e-234	-2.96841	0.115	0.701
IZUMO4	4.68e-233	-1.96313	0.05	0.502
SPATA3	1.29e-231	-1.62281	0.022	0.357
AL133499.1	1.87e-230	-1.51561	0.018	0.325
ASRGL1	1.68e-228	-1.25774	0.014	0.293
CABS1	1.41e-226	-1.48795	0.016	0.305
PRM1	1.03e-215	-4.59637	0.539	1
PRM2	3.95e-214	-4.86738	0.547	1
CRISP2	2.45e-207	-2.7978	0.115	0.659
GTSF1	1.79e-206	-1.2741	0.02	0.318
ROPN1L	1.57e-202	-1.73817	0.044	0.441
CCN5	2.53e-202	-2.0527	0.08	0.576
PHF7	1.1e-197	-2.375	0.15	0.723
ACRBP	9.34e-194	-1.2596	0.022	0.322
DYNLRB2	4.68e-185	-1.50722	0.033	0.373
ROPN1	1.53e-182	-1.28312	0.015	0.264
GAPDHS	2.75e-182	-1.78513	0.04	0.399
KRT13	1.92e-177	-1.87289	0.015	0.26
LINC00467	1.54e-174	-1.90352	0.068	0.495
SPATA4	8.68e-174	-1.15028	0.017	0.273
RNF151	6.78e-173	-1.34407	0.022	0.299
TPPP2	4.72e-172	-1.91373	0.048	0.418
S100A4	2.54e-169	-2.33635	0.098	0.572
ALKBH7	5e-169	-2.21726	0.165	0.711
TSSK6	7.66e-169	-1.58776	0.032	0.35
MEST	1.9e-168	-1.76731	0.044	0.402
ACTL7A	3.85e-167	-1.57146	0.035	0.36
GTSF1L	1.27e-166	-1.32207	0.022	0.296
C1orf194	1.05e-164	-1.37622	0.027	0.322
PGK2	6.91e-164	-1.12795	0.018	0.27
CAPZA3	7.15e-164	-1.59355	0.036	0.363
ZPBP	1.74e-162	-1.22853	0.021	0.286
TSSK2	8.44e-161	-1.33375	0.02	0.28
SPTY2D1OS	2.06e-154	-1.63802	0.047	0.395
H1-7	6.2e-152	-1.21167	0.018	0.257
LINC01191	1.75e-151	-1.24703	0.025	0.296
YBX2	3.69e-149	-1.37622	0.028	0.309
UBL4B	6.23e-148	-1.20971	0.021	0.273
FAM71E1	8.91e-148	-1.14223	0.019	0.26
HSP90AB1	3.11e-147	2.2741	0.982	0.772
CDKN3	1.39e-146	-1.52318	0.033	0.328
TEX44	5.33e-145	-1.17868	0.018	0.254
CARHSP1	5.27e-140	-1.74045	0.077	0.473
FAM229B	4.39e-138	-1.77157	0.134	0.608
TEX38	1.09e-137	-1.37857	0.031	0.309
AKAP4	2.66e-136	-1.52399	0.038	0.338
SH3RF2	4.1e-136	-1.6445	0.048	0.376
CABYR	7.32e-136	-1.26422	0.034	0.322
MT2A	9.67e-135	3.55994	0.997	0.698
DKKL1	4.26e-133	-1.32375	0.039	0.338
TRIM36	3.69e-129	-1.35328	0.035	0.315
DDX5	3.88e-129	2.00992	0.984	0.865
GPX4	4.21e-128	-2.06809	0.516	0.926
YPEL1	2.48e-126	-1.15051	0.023	0.26
CCNL1	6.22e-122	2.44501	0.891	0.215
MAFF	5.18e-121	2.63097	0.86	0.167
CRNDE	2.92e-120	-1.3289	0.058	0.392
PROCA1	1.77e-118	-1.19491	0.024	0.257
SERPINE1	3.01e-117	3.2796	0.812	0.074
EMP1	4.62e-117	2.76745	0.892	0.318
MCL1	2.16e-116	2.47186	0.914	0.418
DNAJB1	1.99e-113	2.78931	0.914	0.473
UBC	2.56e-113	1.53805	0.992	0.942
MAT2A	1.07e-112	2.96573	0.816	0.132
CD248	2.86e-112	-1.5384	0.079	0.434
TMEM37	4.4e-112	-1.28944	0.029	0.273
PCYT2	8.6e-112	-1.3432	0.049	0.347
TUBG1	1.24e-111	-1.0427	0.027	0.264
AQP5	7.37e-107	-1.3494	0.048	0.334
OSR1	8.42e-105	-1.54577	0.06	0.37
EIF5	1.31e-104	2.28432	0.86	0.322
NR4A1	6.02e-104	2.67373	0.885	0.341
CST3	2.94e-103	-1.53595	0.872	0.994
JUND	2.82e-102	1.66781	0.969	0.797
ZFAND5	1.07e-101	2.12276	0.894	0.437
SPATA33	9.79e-100	-1.12303	0.039	0.296
FTLP3	2.38e-99	2.30893	0.828	0.27
JUN	1.86e-98	-1.31467	0.95	0.99
HSP90AA1	4.4e-98	1.73213	0.959	0.759
PDXK	7.29e-98	-1.65429	0.128	0.511
PTCH2	7.41e-98	-1.6744	0.1	0.457
FBXW5	6.41e-97	-1.3451	0.076	0.402
CD81	3.92e-96	-1.28857	0.852	0.984
CXCL16	4.89e-96	-1.41765	0.071	0.383
MT2P1	1.39e-95	3.6696	0.707	0.048
SAT1	1.88e-95	2.48023	0.816	0.238
DDX3X	5.26e-95	2.13763	0.829	0.289
STAR	7.65e-95	3.86784	0.774	0.151
C11orf71	9.86e-95	-1.4207	0.071	0.383
SFRP1	1.1e-94	-1.9155	0.43	0.83
SCCPDH	4.51e-94	-1.51209	0.1	0.453
MRVI1-AS1	2.21e-92	-1.07567	0.033	0.26
RMI2	2.16e-91	-1.48416	0.203	0.614
FOSB	2.46e-91	1.64668	0.981	0.839
MALAT1	5.49e-91	1.40502	1	0.997
ENTPD2	1.74e-90	-1.4736	0.083	0.405
SPA17	3.12e-88	-1.15104	0.036	0.267
AMD1	6.7e-88	2.29069	0.726	0.113
CCDC136	1.22e-87	-1.05495	0.035	0.264
HLA-E	1.96e-87	2.14719	0.846	0.35
SFPQ	3.68e-87	1.86471	0.855	0.412
FAM104A	4.04e-86	-1.17969	0.048	0.302
PGP	2.95e-85	-1.19448	0.059	0.334
CILP	8.76e-85	-1.6465	0.335	0.756
IGFBP7	1.79e-84	-0.969474	0.996	1
CDKN1A	1.27e-83	1.85944	0.838	0.264
CYCS	3.54e-83	2.0116	0.804	0.289
RPL3	4.85e-82	1.39057	0.921	0.688
COL3A1	2.94e-81	-1.87632	0.257	0.656
PTMA	5.5e-81	1.48804	0.939	0.688
MT1E	8.17e-81	2.75063	0.865	0.376
THY1	5.85e-80	-1.43337	0.112	0.45
MT-ND4L	1.37e-79	1.8406	0.864	0.408
ERRFI1	1.73e-79	2.19301	0.709	0.138
PKDCC	2.97e-78	-1.57687	0.224	0.617
FTH1P8	1.09e-76	1.76042	0.796	0.299
NPM1	1.26e-75	1.46043	0.913	0.621
CXCL12	2.03e-75	-1.40822	0.097	0.412
AURKAIP1	2.33e-75	-1.33167	0.123	0.46
DCUN1D1	3.56e-75	-1.73838	0.123	0.45
ODF2	3.62e-75	-1.4512	0.103	0.415
NAMPT	1.09e-74	2.29787	0.667	0.087
CFD	1.64e-74	-1.2887	0.675	0.968
SERTAD1	3.97e-74	2.06188	0.74	0.235
LMNA	2.46e-73	1.64886	0.886	0.534
UAP1	3.95e-73	2.029	0.749	0.228
BAG3	1.41e-72	2.16571	0.656	0.103
IRF1	2e-72	2.27461	0.706	0.17
TIPARP	1.39e-71	2.09083	0.689	0.151
IFRD1	1.17e-70	2.17362	0.653	0.109
DNAJA1	1.84e-70	1.61885	0.849	0.473
MAP1LC3B	1.64e-69	1.78096	0.81	0.421
FBLN2	1.92e-69	-1.49153	0.16	0.502
CLPB	2.94e-69	-1.1289	0.045	0.264
DNAJC4	3.56e-69	-1.39002	0.1	0.399
RPS27	4.58e-68	1.23383	0.918	0.695
SPACA9	5.91e-68	-1.11635	0.055	0.293
HSP90AB3P	8.72e-68	1.84952	0.603	0.055
MIR22HG	1.09e-67	1.89024	0.682	0.154
RTN4	1.22e-67	1.77757	0.822	0.45
MYL12B	1.94e-67	-1.34339	0.451	0.788
RABIF	5.07e-67	-1.01221	0.044	0.26
JMJD1C	7.72e-67	1.99654	0.69	0.18
HNRNPC	9.27e-67	1.56594	0.817	0.412
PMP22	1.61e-66	-1.28883	0.322	0.704
PPP1R15A	5.59e-65	1.46859	0.91	0.678
B2M	7.04e-65	-0.845636	0.991	1
FOS	1.36e-64	-0.818841	0.97	0.994
EIF1	2.61e-64	0.880061	0.993	0.981
WASHC3	1.14e-63	-1.14891	0.112	0.415
H2AZ1	1.89e-63	1.70205	0.819	0.45
NDUFAF3	5.48e-63	-1.38155	0.211	0.563
ELP5	1.15e-62	-1.1469	0.098	0.383
TUBA1C	2.53e-62	1.6888	0.738	0.273
IFI27	4.57e-62	-1.8096	0.259	0.605
HMOX1	5.25e-62	2.40594	0.597	0.084
AC243919.1	5.55e-62	1.15821	0.917	0.682
LSP1	2.7e-61	-1.20037	0.116	0.412
IGFBP6	7.11e-61	1.50192	0.767	0.28
APH1B	8.81e-61	-1.23827	0.074	0.325
DDX3Y	9.87e-61	1.79874	0.663	0.183
ANXA2	1.06e-60	-1.14409	0.752	0.916
DCN	9.32e-60	-0.72168	0.991	0.997
HSPA9	1.58e-59	1.67107	0.678	0.196
TSPYL2	1.96e-59	1.76437	0.66	0.17
FTH1P10	7.55e-59	1.61148	0.627	0.135
LDLR	8.5e-59	1.66499	0.698	0.193
ARC	5.81e-58	2.6135	0.502	0.006
PI16	1.93e-57	-1.73232	0.293	0.633
IGF1	2.8e-57	-1.48087	0.528	0.801
C12orf10	3.73e-57	-0.98563	0.063	0.293
COL1A2	4.52e-57	-1.278	0.632	0.859
TBPL1	5.81e-57	-1.01465	0.055	0.27
CBR1	1.59e-56	-1.29817	0.146	0.453
MGP	3.37e-56	-1.49509	0.758	0.904
SRSF5	6.79e-56	1.22033	0.884	0.598
FUZ	1.05e-55	-0.981083	0.068	0.299
SNHG5	3.36e-55	1.70241	0.685	0.209
AL136454.1	4.8e-55	1.53784	0.63	0.145
UQCR10	2.06e-54	-1.14195	0.183	0.505
NFKBIZ	2.55e-54	1.74382	0.657	0.19
PPM1G	3.37e-54	-1.2741	0.149	0.444
CSRNP1	3.72e-54	1.48875	0.714	0.264
NEAT1	4.43e-54	1.68312	0.681	0.206
MICOS13	4.54e-54	-1.18011	0.116	0.395
KLHDC3	7.88e-54	-1.02988	0.091	0.347
RPS27AP16	1.08e-53	1.38596	0.743	0.309
RPL10P16	2.36e-53	1.45004	0.691	0.222
EEF1A1P5	2.58e-53	1.52324	0.541	0.061
AP001324.1	3.77e-53	1.37686	0.798	0.392
SLC38A2	6.64e-53	1.45723	0.731	0.302
TSC22D2	1.01e-52	1.74209	0.573	0.093
NUFIP2	1.11e-52	1.86248	0.556	0.093
MIDN	1.49e-52	1.80275	0.602	0.138
PSMF1	2.23e-52	-1.29904	0.187	0.492
MTATP6P1	4.08e-52	1.10452	0.944	0.778
NXF1	4.86e-52	1.79971	0.602	0.141
NR4A2	6.07e-52	1.9159	0.537	0.074
JUNB	6.42e-52	-0.790674	0.954	0.987
CXCL8	1.41e-51	3.36608	0.502	0.039
MT-RNR2	1.58e-51	1.04124	0.999	0.99
CHD1	1.88e-51	1.83157	0.539	0.08
RPL14P1	3.62e-51	1.40814	0.667	0.215
RGS2	4.05e-51	2.0205	0.532	0.074
APMAP	2.22e-50	-1.08239	0.099	0.354
HSBP1	3.58e-50	-1.11496	0.264	0.595
IGFBP5	7.65e-50	1.2121	0.828	0.405
PDGFRL	8.63e-50	-1.27348	0.192	0.492
SPRY1	1.85e-49	-1.13275	0.079	0.309
AC016739.1	2.29e-49	1.32311	0.81	0.447
DGCR6L	4.93e-49	-0.895656	0.075	0.302
PRDX4	5.93e-49	-1.13867	0.346	0.678
ATP6V0E1	6.35e-49	-1.11672	0.305	0.633
EEF1A1	6.59e-49	0.802857	0.97	0.904
FOSL1	1.19e-48	2.03652	0.443	0.003
TUBB4B	3.04e-48	1.36483	0.9	0.749
IQCG	3.28e-48	2.1419	0.577	0.145
TXNRD1	8.12e-48	2.19255	0.58	0.154
FTL	1.01e-47	1.12749	0.998	0.997
KDM6B	1.26e-47	1.70031	0.479	0.035
LAPTM4A	1.5e-47	-0.862098	0.804	0.932
GCLM	1.73e-47	1.68615	0.539	0.093
PENK	1.78e-47	-2.14753	0.478	0.736
MEG3	1.93e-47	1.52458	0.628	0.18
GEM	3.15e-47	1.71649	0.463	0.026
PEMT	3.16e-47	-1.13946	0.109	0.36
FTH1P20	4.18e-47	1.4441	0.536	0.09
ARIH1	4.33e-47	1.78868	0.554	0.119
COX7A2	5.32e-47	-1.18582	0.368	0.669
EIF4A3	5.81e-47	1.88789	0.695	0.325
RPL10P9	8.5e-47	1.42366	0.598	0.145
CTSK	1.06e-46	-1.32072	0.227	0.524
CETN3	2.12e-46	-1.03768	0.084	0.312
FGF7	2.63e-46	-1.07251	0.067	0.277
REXO2	3.32e-46	-1.19229	0.211	0.508
MRPS15	3.88e-46	-0.988557	0.125	0.389
GPRC5A	7.68e-46	1.75858	0.438	0.013
AMZ2	9.55e-46	-0.96304	0.085	0.312
IDI1	2.49e-45	1.51937	0.682	0.293
TPT1	7.35e-45	0.83825	0.962	0.881
BTG2	7.94e-45	1.51604	0.84	0.537
PNRC1	1.23e-44	0.970453	0.96	0.862
PPIC	1.32e-44	-0.858701	0.058	0.251
COL1A1	3.14e-44	-1.21702	0.495	0.752
RPS3AP6	3.89e-44	1.07111	0.845	0.566
DDX21	4.44e-44	1.56895	0.544	0.119
S100A10	6.78e-44	-1.10786	0.546	0.814
C1S	1.12e-43	-0.982938	0.68	0.871
MRPL51	1.14e-43	-1.08394	0.166	0.444
ARID5B	1.46e-43	1.85535	0.588	0.196
PCBP1	1.7e-43	-1.00424	0.543	0.772
RNF19B	2.6e-43	2.27996	0.46	0.051
TXN	2.66e-43	1.44531	0.865	0.701
MTCH2	1.02e-42	-0.918584	0.075	0.283
FAM229A	1.27e-42	-0.895601	0.075	0.286
BRK1	1.56e-42	-1.29758	0.244	0.524
NT5DC2	1.8e-42	-1.05792	0.069	0.27
RUVBL2	2.14e-42	-0.953519	0.103	0.338
PSMD4	2.42e-42	-0.98859	0.135	0.389
HNRNPH1	3.37e-42	1.34356	0.527	0.103
ANAPC11	4.77e-42	-1.11819	0.212	0.495
SRSF3	4.93e-42	1.28228	0.746	0.424
HSPH1	4.95e-42	1.64511	0.502	0.09
YWHAZ	6.61e-42	1.16241	0.798	0.531
EIF4A1P10	1.27e-41	1.35391	0.439	0.035
ETF1	1.28e-41	1.4727	0.52	0.116
MT-CO2	3.3e-41	-0.697514	0.973	0.997
TIMP3	4.52e-41	1.05241	0.863	0.543
SERPINE2	4.95e-41	-1.01183	0.501	0.756
UGDH	5.33e-41	1.45412	0.511	0.096
HERPUD1	7.19e-41	1.35662	0.721	0.373
LITAF	7.55e-41	1.44589	0.556	0.158
UBE2D3	1.05e-40	1.27676	0.719	0.363
RNH1	1.12e-40	-1.05557	0.206	0.486
ENG	2.53e-40	-1.15076	0.469	0.743
TNFRSF12A	2.67e-40	1.72081	0.425	0.029
TUBB	3.38e-40	-1.11674	0.455	0.723
COPRS	4.01e-40	-1.00638	0.135	0.383
KLF2	4.63e-40	-0.951049	0.619	0.833
GFPT2	6.73e-40	1.56143	0.458	0.061
H2AJ	8.73e-40	-1.0862	0.34	0.627
MAPRE1	1.09e-39	1.40766	0.513	0.116
BEST1	1.22e-39	1.22328	0.433	0.039
ATF4	1.59e-39	1.18091	0.716	0.347
RPL24P4	1.65e-39	1.22159	0.538	0.125
B4GALT1	2.54e-39	1.46341	0.462	0.064
NPM1P39	4.27e-39	1.25807	0.455	0.055
XIST	5.33e-39	1.57208	0.374	0
NDUFA8	6.1e-39	-0.79444	0.064	0.251
JKAMP	6.94e-39	-0.774858	0.069	0.264
MT-RNR1	1.03e-38	1.24112	0.995	0.971
CCDC74A	1.23e-38	-0.943247	0.068	0.257
RPS18	1.48e-38	0.845886	0.939	0.82
NOLC1	2.07e-38	1.37685	0.539	0.148
DUSP2	2.09e-38	2.24984	0.413	0.032
SNRPC	2.55e-38	-0.942458	0.155	0.412
WSB1	2.75e-38	1.26461	0.625	0.235
RPL4P4	2.86e-38	1.24874	0.511	0.119
ATP5IF1	3.71e-38	-1.15098	0.292	0.572
TRIB1	4.12e-38	1.70091	0.384	0.013
RPL13A	6.6e-38	0.782877	0.943	0.846
NCL	6.79e-38	0.988396	0.86	0.675
ZC3HAV1	8.12e-38	1.7259	0.45	0.071
RTL8C	8.69e-38	-1.03691	0.274	0.55
HSPA5	9.27e-38	1.43613	0.821	0.592
RGMA	1.37e-37	-0.92339	0.085	0.289
RBBP6	2.16e-37	1.31123	0.598	0.203
H2AX	5.95e-37	1.42951	0.489	0.109
FGL2	6.33e-37	-0.859917	0.066	0.251
AP3S1	6.38e-37	-1.04136	0.144	0.383
FAUP1	6.91e-37	1.11738	0.696	0.334
GOLGB1	8.47e-37	1.4397	0.615	0.241
AC005912.1	8.99e-37	1.19054	0.68	0.318
PNP	9.15e-37	1.53105	0.367	0.006
RPL7P9	9.5e-37	1.15359	0.685	0.322
PTMAP2	9.78e-37	1.21559	0.6	0.222
RPS12	1.07e-36	0.853794	0.936	0.823
SKIL	1.36e-36	1.41332	0.465	0.087
AL358472.1	1.41e-36	1.25543	0.446	0.064
LHFPL6	1.52e-36	-1.11146	0.216	0.486
HSP90AA2P	1.58e-36	1.23711	0.407	0.035
HNRNPDL	1.91e-36	1.05067	0.754	0.418
C7	2.62e-36	1.25724	0.697	0.299
RPL13AP5	2.91e-36	0.781454	0.951	0.881
ELOF1	3.36e-36	-0.93506	0.112	0.334
CD99	3.47e-36	-0.774989	0.806	0.913
FUS	3.79e-36	1.11906	0.721	0.36
LGALS3BP	4.12e-36	-0.953887	0.586	0.791
AC004453.1	5.21e-36	1.25823	0.524	0.141
FTH1	6.84e-36	0.787847	0.996	0.997
TMED5	7.04e-36	1.39136	0.471	0.096
ISLR	7.35e-36	-1.12513	0.358	0.63
ISCU	8.17e-36	-1.06717	0.249	0.514
RPLP0P6	8.6e-36	1.15283	0.508	0.119
YWHAQ	1.01e-35	1.09504	0.743	0.434
MAP1LC3B2	1.2e-35	1.30016	0.407	0.045
NFKBIA	1.3e-35	1.14747	0.889	0.72
GSTM3	2.28e-35	-0.933342	0.672	0.839
HMGCS1	2.88e-35	1.38544	0.581	0.225
EEF2	3e-35	0.888862	0.853	0.633
SLC30A1	4.85e-35	2.456	0.41	0.051
UBE2S	5.89e-35	1.5147	0.531	0.174
SPARC	7.58e-35	-0.828245	0.623	0.83
BRD2	8.63e-35	1.30932	0.636	0.277
RAI14	1.01e-34	-0.90683	0.13	0.36
EID1	2.11e-34	-0.864671	0.579	0.791
ERCC1	2.32e-34	1.08585	0.595	0.212
MPC2	2.48e-34	-1.14641	0.293	0.547
AC010343.1	3.39e-34	1.21846	0.412	0.055
HNRNPAB	3.51e-34	1.27887	0.569	0.212
ATP1B3	5.32e-34	1.3045	0.64	0.296
CTSC	6.31e-34	-1.03287	0.271	0.54
OSTC	7.1e-34	-1.0629	0.22	0.469
GLT8D1	9.23e-34	-0.803921	0.078	0.267
GTF2B	1.17e-33	1.33392	0.53	0.164
MFF	1.3e-33	-1.02475	0.208	0.453
RPL15P3	1.5e-33	1.06191	0.58	0.212
GKAP1	1.72e-33	-0.819574	0.084	0.277
AC011497.2	2.11e-33	1.25624	0.367	0.023
ZC3H12A	2.44e-33	1.38046	0.363	0.023
ID2	2.65e-33	1.34702	0.737	0.421
EIF1B	3.74e-33	1.35544	0.679	0.367
RPS25	5.25e-33	0.914134	0.825	0.605
MORN2	6.72e-33	-0.846221	0.086	0.277
CAT	7.59e-33	-0.971825	0.11	0.315
SPCS1	9.22e-33	-0.981482	0.351	0.608
IL6	1.08e-32	1.98522	0.375	0.035
CLIC4	1.1e-32	1.24776	0.458	0.106
MXRA8	1.45e-32	-0.987375	0.314	0.572
PHLDA1	1.62e-32	1.37279	0.533	0.177
RPS4X	1.7e-32	0.804478	0.898	0.723
CDO1	1.75e-32	-0.962959	0.12	0.334
RPL7P1	1.92e-32	1.03799	0.547	0.17
COX6C	1.93e-32	-0.85953	0.524	0.752
HNRNPA2B1	2.12e-32	0.845074	0.922	0.823
RPL13P12	2.23e-32	0.920776	0.823	0.595
SNHG1	2.46e-32	1.31422	0.398	0.051
COLEC12	3.27e-32	-0.98384	0.116	0.328
NDN	3.8e-32	-0.979214	0.322	0.582
MEA1	3.89e-32	-0.928395	0.135	0.354
MSN	5.33e-32	1.21318	0.48	0.132
RAB7A	7.32e-32	1.25252	0.695	0.421
RRAD	9.82e-32	1.91941	0.376	0.045
VASN	1.14e-31	1.52112	0.507	0.164
ILK	1.17e-31	-1.01249	0.127	0.341
FBLN5	1.5e-31	-1.08474	0.37	0.617
FAM92A	1.64e-31	-0.922652	0.103	0.299
CRY1	3.7e-31	1.28592	0.407	0.068
APOD	3.77e-31	-1.51579	0.406	0.633
NFATC2	3.84e-31	1.35105	0.395	0.058
EIF3J	3.92e-31	1.26232	0.465	0.116
SPATA6	4.68e-31	-0.938796	0.099	0.293
SOCS3	6.29e-31	-0.67628	0.601	0.833
NFIL3	6.33e-31	1.34024	0.455	0.119
LRRC17	8.78e-31	-0.818879	0.135	0.357
EIF4A1P2	9.07e-31	1.04266	0.367	0.035
MRPL42	1.29e-30	-0.850438	0.097	0.289
EIF4G2	1.53e-30	0.89048	0.831	0.614
INHBA	2.78e-30	1.48491	0.427	0.093
SYNE1	2.96e-30	1.35572	0.369	0.042
S100A6	3.06e-30	-0.739264	0.729	0.891
TRA2B	3.69e-30	1.12674	0.534	0.186
SON	4.6e-30	1.01716	0.659	0.315
MT-CO1	5.12e-30	-0.471345	0.998	1
PABPC4	5.28e-30	1.1365	0.48	0.129
PSMB5	6.32e-30	-1.01323	0.16	0.379
SELENOW	7.24e-30	-0.950383	0.456	0.685
TXNL4A	7.38e-30	-0.756832	0.109	0.309
NAP1L1	9.01e-30	0.98714	0.666	0.331
CALM3	1.18e-29	-0.962665	0.232	0.463
F3	1.26e-29	1.71866	0.454	0.119
HHIP	1.31e-29	-0.921673	0.119	0.322
FTH1P2	1.4e-29	1.01511	0.442	0.1
JPT1	1.41e-29	-0.909397	0.173	0.402
PRDX3	1.47e-29	-0.978664	0.187	0.418
PSMA4	1.57e-29	-0.945528	0.211	0.444
IFI44	1.67e-29	1.52585	0.388	0.064
COL15A1	1.78e-29	-1.09054	0.559	0.723
TOP1	2.17e-29	1.28107	0.428	0.1
SRPK2	2.32e-29	-0.948881	0.2	0.428
MT1A	2.59e-29	2.06404	0.479	0.161
ELL2	2.69e-29	1.48399	0.371	0.055
HNRNPA1P48	3.44e-29	1.02833	0.505	0.161
MRPL34	3.69e-29	-0.780032	0.09	0.273
POLR2I	3.76e-29	-0.920893	0.121	0.322
CD151	3.95e-29	-0.904709	0.168	0.389
NOSIP	5.06e-29	-0.808677	0.11	0.309
EIF1AX	5.36e-29	1.14217	0.414	0.084
XBP1	5.98e-29	1.13161	0.629	0.305
TSPAN3	6.64e-29	-0.908358	0.28	0.521
ARPC2	7.69e-29	-0.91718	0.394	0.617
AC007969.1	8.43e-29	0.997155	0.689	0.389
ELOB	1.29e-28	-0.877796	0.378	0.608
LY6E	1.39e-28	-0.967381	0.437	0.662
KBTBD2	2.12e-28	1.29848	0.36	0.048
FAU	2.37e-28	0.805011	0.877	0.72
SPSB1	2.41e-28	1.26087	0.326	0.023
HNRNPU	2.68e-28	0.984651	0.705	0.418
COMT	3.59e-28	-0.950866	0.152	0.367
MT-ND4	3.65e-28	-0.491815	0.995	0.997
AC113935.1	3.77e-28	1.08472	0.496	0.164
NASP	4.64e-28	1.1776	0.535	0.215
MT1M	6.75e-28	2.1938	0.407	0.096
KLF9	8.15e-28	1.34182	0.557	0.244
PLK3	8.84e-28	1.19911	0.34	0.035
PPP1R15B	1.15e-27	1.14277	0.449	0.125
FLRT2	1.27e-27	-0.920145	0.18	0.399
RYBP	1.41e-27	1.05098	0.427	0.1
ETS2	1.46e-27	1.28781	0.336	0.035
BRI3	1.48e-27	-0.926284	0.324	0.556
SNHG25	1.76e-27	1.10592	0.345	0.039
EHD2	2.3e-27	-0.826965	0.085	0.257
BAZ1A	2.4e-27	1.27004	0.468	0.158
CCN1	2.62e-27	-1.19954	0.288	0.527
GABARAPL1	5.01e-27	1.13742	0.393	0.08
STMN1	5.28e-27	-0.85314	0.121	0.315
AL138785.2	6.67e-27	0.994871	0.436	0.109
NFAT5	6.71e-27	1.20078	0.358	0.051
ACTB	7.38e-27	-0.527087	0.953	0.974
USP12	7.53e-27	1.19057	0.317	0.026
SHARPIN	9.08e-27	-0.64942	0.085	0.257
SRSF2	9.68e-27	1.09372	0.768	0.553
DDIT3	1.16e-26	1.32312	0.434	0.122
RPL24	1.66e-26	0.70691	0.896	0.762
LDHA	1.76e-26	1.00546	0.79	0.614
CWC15	1.9e-26	-0.805598	0.14	0.344
SCARA5	1.91e-26	-0.869207	0.261	0.498
FTH1P11	1.93e-26	0.857064	0.377	0.064
MDK	2.15e-26	0.989243	0.637	0.315
GADD45G	2.76e-26	-1.1371	0.412	0.637
RB1CC1	3.53e-26	1.16043	0.453	0.141
C1R	4.22e-26	-0.766554	0.75	0.842
DEXI	5.07e-26	-0.876599	0.107	0.286
CD55	5.39e-26	1.42492	0.411	0.109
FHL1	7.62e-26	-0.908673	0.185	0.399
ASXL1	8.64e-26	1.13985	0.38	0.084
HIPK3	9.75e-26	1.12821	0.382	0.08
PSMA7	1.01e-25	-0.669217	0.512	0.746
PLAUR	1.19e-25	1.33076	0.375	0.08
SLC3A2	1.25e-25	1.0448	0.434	0.122
SMOC2	1.4e-25	-1.0161	0.335	0.553
EGR3	1.45e-25	1.26712	0.321	0.035
AL590867.2	1.74e-25	0.864836	0.77	0.508
ADAMTS1	1.85e-25	1.60467	0.687	0.434
RPL5P1	2.27e-25	0.918046	0.337	0.045
PCF11	2.31e-25	1.18475	0.442	0.141
IFT22	2.38e-25	-0.786656	0.086	0.251
PSME1	2.44e-25	-0.889787	0.293	0.521
DYNLL1	2.47e-25	-0.739406	0.575	0.781
PRDM2	2.92e-25	1.13691	0.373	0.077
BAG5	3.85e-25	-0.843022	0.135	0.325
HOOK2	3.96e-25	0.96742	0.375	0.074
GADD45A	4.31e-25	1.24901	0.54	0.241
TNFRSF10D	4.4e-25	1.33465	0.293	0.019
RND3	4.43e-25	1.31651	0.298	0.023
TOB2	4.9e-25	1.12594	0.5	0.199
ITM2B	5.75e-25	-0.483195	0.949	0.99
RPL10AP6	6.26e-25	1.00427	0.425	0.119
PEA15	7.89e-25	1.04471	0.528	0.222
DBI	7.99e-25	-0.873704	0.241	0.463
ECE1	8.15e-25	-1.01604	0.259	0.469
SNHG9	8.27e-25	1.09051	0.491	0.183
KPNA4	8.57e-25	1.06305	0.41	0.106
BZW1	8.71e-25	0.919624	0.486	0.17
RNF38	8.77e-25	-0.873617	0.13	0.315
ITM2A	8.82e-25	-0.92598	0.47	0.669
ELOVL5	8.87e-25	1.04147	0.458	0.148
DRG1	1.38e-24	-0.765899	0.099	0.27
TXLNG	1.67e-24	1.0822	0.354	0.068
SNAI1	1.83e-24	1.26366	0.342	0.061
NR4A3	2.33e-24	1.37909	0.277	0.013
COX5A	2.61e-24	-0.830866	0.185	0.392
PEBP1	3.59e-24	-0.664563	0.562	0.772
SLC19A2	4.49e-24	1.06701	0.293	0.023
MGST3	4.88e-24	-0.872182	0.39	0.598
SRSF7	5.26e-24	1.19609	0.752	0.531
YTHDC1	9.2e-24	1.0737	0.43	0.132
GTF2A2	9.3e-24	-0.930664	0.262	0.469
RPL18A	9.35e-24	0.809135	0.719	0.447
ATAD1	1.07e-23	-0.86419	0.151	0.341
ZNF331	1.17e-23	1.28061	0.397	0.113
IFITM2	1.18e-23	-0.714811	0.681	0.833
RPL6	1.18e-23	0.79411	0.746	0.495
PIN1	1.31e-23	-0.747665	0.125	0.309
ATP6AP1	1.33e-23	-0.719568	0.096	0.264
REEP6	1.33e-23	-0.878556	0.101	0.267
WWTR1	1.35e-23	1.02605	0.356	0.071
MACF1	1.36e-23	1.03429	0.364	0.077
TPT1P9	1.37e-23	0.905205	0.335	0.051
OSR2	1.47e-23	-0.815545	0.519	0.714
ARL6IP5	1.6e-23	-0.811456	0.359	0.576
TMEM179B	1.72e-23	-0.792279	0.162	0.36
ATP1A1	2.61e-23	0.842728	0.63	0.338
RTRAF	4.29e-23	-0.768633	0.247	0.457
BCLAF1	4.34e-23	0.96066	0.504	0.199
PTMAP5	4.43e-23	0.906034	0.321	0.048
AFF4	4.61e-23	0.999074	0.44	0.148
PYURF	5.6e-23	-0.744267	0.257	0.473
IVNS1ABP	7.51e-23	1.02567	0.322	0.051
ARL2BP	7.56e-23	-0.760991	0.148	0.338
MYL12A	7.57e-23	-0.89737	0.311	0.511
PINK1	9.04e-23	-0.72793	0.092	0.251
CTNNAL1	1.06e-22	1.08023	0.402	0.116
PLTP	1.22e-22	0.757239	0.771	0.524
BSG	1.43e-22	-0.831812	0.396	0.582
GABARAPL2	1.58e-22	-0.763451	0.314	0.534
TMEM147	1.58e-22	-0.773283	0.15	0.341
CHPT1	1.6e-22	-0.744287	0.147	0.334
SYNGR1	1.91e-22	-0.774439	0.277	0.498
SLC39A14	2.05e-22	1.02154	0.334	0.061
NDUFA12	2.11e-22	-0.788951	0.12	0.293
EZR	2.17e-22	0.945514	0.604	0.322
RPL6P27	2.24e-22	0.794335	0.751	0.495
CAMK2N1	2.42e-22	0.93857	0.463	0.164
RPL26P19	2.79e-22	0.927153	0.626	0.338
GYG1	2.87e-22	-0.73058	0.142	0.328
MDH1	3.04e-22	-0.852311	0.189	0.389
ECM1	3.21e-22	1.19352	0.263	0.016
SRRM2	3.4e-22	0.919164	0.533	0.235
ALDH1A1	3.82e-22	-0.909834	0.377	0.572
KLHL21	3.86e-22	1.08973	0.334	0.068
BX679664.3	3.92e-22	0.836413	0.312	0.045
RPS13P2	4.19e-22	0.818088	0.736	0.495
CD34	5.21e-22	-0.879695	0.185	0.376
TMSB10	5.41e-22	0.646003	0.968	0.942
ITPRIP	6.24e-22	1.13823	0.279	0.029
ETV3	6.46e-22	1.01722	0.276	0.026
ATP6V1G1	6.8e-22	-0.721742	0.369	0.572
ADAM17	6.84e-22	1.03034	0.251	0.01
ZFC3H1	7.93e-22	1.0208	0.388	0.109
TXNP6	8.24e-22	0.968232	0.308	0.051
PDIA6	1.19e-21	-0.841302	0.257	0.457
ZNFX1	1.24e-21	1.01812	0.345	0.074
CBR3	1.35e-21	-0.734645	0.095	0.254
ARRDC3	1.43e-21	0.991254	0.336	0.068
RER1	1.45e-21	-0.821736	0.178	0.367
NOP58	1.63e-21	1.00461	0.489	0.209
NFE2L2	1.84e-21	-0.746244	0.592	0.746
SEPTIN7	1.89e-21	-0.7173	0.417	0.621
THUMPD3-AS1	2.07e-21	1.1556	0.358	0.093
RPL5P34	2.25e-21	0.790187	0.601	0.302
RABAC1	2.35e-21	-0.816477	0.134	0.309
NDUFS8	2.76e-21	-0.700155	0.154	0.341
RPS3A	4.26e-21	0.622856	0.865	0.752
SIGMAR1	4.75e-21	-0.827222	0.124	0.293
RBM39	4.97e-21	0.833561	0.68	0.431
YME1L1	5.16e-21	1.0181	0.419	0.145
ITGAV	5.6e-21	1.02031	0.288	0.039
NFKB1	5.75e-21	1.15975	0.369	0.106
RPS9	5.75e-21	0.587566	0.916	0.846
ACP1	6.33e-21	-0.861084	0.184	0.367
RPS23P8	6.96e-21	0.984637	0.563	0.28
PCMT1	7.27e-21	-0.70079	0.117	0.283
NEU1	8.39e-21	1.01853	0.364	0.1
TPM4	9.23e-21	0.900053	0.571	0.289
ZSWIM6	1.15e-20	1.22873	0.289	0.042
RASD1	1.52e-20	1.14817	0.5	0.222
HEXIM1	1.62e-20	1.09262	0.41	0.138
SRI	1.64e-20	-0.8657	0.197	0.383
CCSER2	1.73e-20	-0.898376	0.162	0.338
CYB5R3	1.75e-20	-0.812966	0.379	0.563
DEGS1	1.94e-20	1.04252	0.594	0.344
OPTN	2.09e-20	-0.824157	0.22	0.408
PER1	2.1e-20	0.933262	0.254	0.019
OTUD4	2.34e-20	0.929135	0.316	0.064
NDUFB3	2.74e-20	-0.744402	0.101	0.257
TSPAN4	2.88e-20	-0.853768	0.166	0.344
PLIN2	2.9e-20	1.45719	0.408	0.141
APRT	3.02e-20	-0.906513	0.197	0.386
PDK4	3.22e-20	1.8958	0.511	0.277
SLC2A3	3.3e-20	0.98024	0.378	0.113
EEF1B2P3	3.52e-20	0.835468	0.444	0.167
ACTG1	3.93e-20	-0.504172	0.854	0.936
NELFE	3.98e-20	-0.812433	0.147	0.318
FIS1	4.2e-20	-0.769353	0.204	0.399
MEF2D	4.44e-20	0.915933	0.358	0.1
DPT	5.09e-20	0.866503	0.421	0.145
TM9SF2	5.29e-20	-0.808612	0.155	0.331
NAA50	7.05e-20	0.917979	0.371	0.109
KMT2C	1.12e-19	0.996213	0.371	0.113
CD63	1.23e-19	0.58277	0.942	0.904
CEMIP2	1.26e-19	0.982525	0.261	0.029
RPL10	1.29e-19	0.493106	0.959	0.916
ATP1B1	1.32e-19	0.928082	0.366	0.103
NDUFS7	1.36e-19	-0.693169	0.154	0.331
ATP5MC2	1.74e-19	-0.71561	0.354	0.556
IER2	1.93e-19	-0.882955	0.72	0.807
SFRP4	1.94e-19	-1.18013	0.242	0.418
PSME4	2.2e-19	1.08751	0.279	0.048
MYL6	2.42e-19	-0.522638	0.828	0.92
FBXO11	2.55e-19	0.960667	0.352	0.096
DENND4A	2.55e-19	1.03084	0.273	0.042
CRISPLD2	2.62e-19	1.06435	0.745	0.521
RPL35A	3.72e-19	0.568783	0.931	0.887
CYP1B1	3.85e-19	0.865156	0.411	0.138
HSPA8	3.93e-19	0.860086	0.819	0.707
CTNNB1	4.02e-19	0.839807	0.353	0.093
CDC42EP4	4.07e-19	0.919952	0.281	0.048
AC131235.2	4.11e-19	0.836016	0.381	0.122
CYGB	4.18e-19	-1.00238	0.169	0.344
MEG8	4.52e-19	1.25207	0.404	0.141
NDUFB9	5.19e-19	-0.660909	0.28	0.486
LENG8	6.56e-19	0.848758	0.272	0.039
PRDX5	7.34e-19	-0.757485	0.355	0.54
NDUFB4	7.63e-19	-0.759841	0.349	0.537
NDUFB10	7.77e-19	-0.717297	0.179	0.36
TMEM219	8.33e-19	-0.732408	0.174	0.35
RPL3P4	8.37e-19	0.547368	0.913	0.855
FUCA2	8.48e-19	-0.785068	0.217	0.399
RAB5A	8.48e-19	0.896181	0.359	0.116
AL009174.1	8.91e-19	0.878464	0.378	0.122
DDR2	9.92e-19	1.05781	0.353	0.103
AP2M1	1.26e-18	-0.747837	0.243	0.431
C19orf53	1.33e-18	-0.766094	0.169	0.344
MAP7D1	1.33e-18	0.926042	0.357	0.113
MT-ATP8	1.33e-18	0.778662	0.371	0.113
MYL9	1.41e-18	-0.839545	0.217	0.399
RPL39	1.55e-18	0.888841	0.655	0.437
TNFAIP3	1.58e-18	1.08846	0.302	0.068
RPL30P4	1.98e-18	0.834223	0.31	0.071
IAH1	2.06e-18	-0.692856	0.153	0.322
EMC7	2.19e-18	-0.750223	0.173	0.347
ICAM1	2.27e-18	1.27403	0.374	0.125
CIB1	2.29e-18	-0.722178	0.148	0.315
PPP1R10	3.14e-18	1.0013	0.315	0.08
CALM1	3.14e-18	0.842722	0.694	0.486
YPEL5	3.33e-18	0.843991	0.52	0.257
MT-ATP6	3.37e-18	-0.359634	0.992	1
TMED9	3.57e-18	-0.751008	0.159	0.328
AZIN1	3.7e-18	0.828308	0.391	0.138
VPS28	3.81e-18	-0.688353	0.239	0.424
ECH1	3.83e-18	-0.759414	0.233	0.415
WTAP	3.92e-18	0.884402	0.448	0.186
PSMC5	4.25e-18	-0.664715	0.164	0.334
CLEC2B	4.36e-18	1.16237	0.351	0.113
ZDHHC3	5.39e-18	-0.645692	0.124	0.28
DENND5A	5.45e-18	0.849364	0.286	0.055
COX4I1	5.51e-18	-0.627181	0.523	0.695
COPZ2	5.69e-18	-0.778839	0.253	0.437
Z74021.1	6.04e-18	0.828599	0.274	0.051
RPS7P1	6.48e-18	0.673656	0.736	0.527
DNAJB9	6.6e-18	0.919737	0.425	0.177
ELOC	6.99e-18	0.938491	0.625	0.412
NDRG2	7.59e-18	0.810124	0.566	0.302
BEX3	9.02e-18	-0.660913	0.534	0.675
PPIAP22	1.01e-17	0.743962	0.469	0.206
RPL14	1.04e-17	0.581862	0.856	0.688
THAP2	1.27e-17	0.974549	0.257	0.045
C5orf15	1.3e-17	-0.599569	0.156	0.325
GAS5	1.43e-17	0.795837	0.446	0.183
TMSB4XP8	1.51e-17	0.743624	0.545	0.286
GSPT1	1.54e-17	0.904818	0.42	0.177
KRT10	1.65e-17	-0.788699	0.293	0.479
C1orf43	1.72e-17	-0.697823	0.125	0.277
NACA3P	1.74e-17	0.693225	0.358	0.109
ADH5	1.89e-17	-0.705555	0.144	0.305
IL32	1.9e-17	0.992823	0.294	0.068
CAVIN3	1.92e-17	-0.811278	0.146	0.305
SPTY2D1	2.16e-17	0.879716	0.314	0.08
AKAP13	2.19e-17	0.880019	0.337	0.096
RLF	2.44e-17	0.902634	0.313	0.084
RBX1	2.49e-17	-0.713911	0.181	0.354
HSPD1	2.53e-17	0.777719	0.592	0.341
NUCB2	2.94e-17	-0.650774	0.359	0.553
SLC1A5	3.13e-17	0.85951	0.313	0.084
ATP5F1A	3.25e-17	-0.717788	0.291	0.476
IPO7	3.92e-17	0.814959	0.261	0.045
IFI16	4.15e-17	0.940344	0.502	0.257
SPTAN1	4.18e-17	0.793203	0.476	0.225
TIMM13	4.24e-17	-0.673055	0.147	0.309
MAP1B	4.34e-17	0.920282	0.579	0.341
YES1	4.63e-17	0.826492	0.254	0.042
SERF2	4.88e-17	-0.528516	0.736	0.833
PIM3	6.44e-17	0.918241	0.354	0.119
COPE	7.08e-17	-0.734652	0.213	0.389
INTS6	7.44e-17	0.996142	0.326	0.096
TNFRSF1A	7.67e-17	-0.767944	0.155	0.315
PSMG2	8.59e-17	-0.70354	0.165	0.328
PRRX1	9.1e-17	-0.721182	0.466	0.614
UBE2I	9.82e-17	-0.648898	0.178	0.347
ZFAS1	1.04e-16	0.809194	0.545	0.302
NR2F2	1.05e-16	-0.734298	0.53	0.666
INSIG1	1.06e-16	0.866947	0.546	0.299
KIF1B	1.13e-16	0.821458	0.306	0.084
PLAC9	1.42e-16	-0.678672	0.661	0.746
ERLEC1	1.45e-16	-0.668012	0.121	0.27
ARID4B	1.56e-16	0.862578	0.433	0.196
ZEB2	1.64e-16	0.897363	0.455	0.206
SDHB	1.64e-16	-0.718009	0.116	0.26
RPS7P10	1.92e-16	0.777351	0.349	0.113
EPHX1	1.99e-16	-0.607359	0.646	0.756
HNRNPH3	2.06e-16	0.792344	0.459	0.209
YIF1A	2.12e-16	-0.686246	0.123	0.27
SVIL	2.39e-16	0.738576	0.449	0.19
RPL21P16	2.44e-16	0.741812	0.697	0.46
AC026403.1	2.54e-16	0.801036	0.484	0.238
ZNF652	2.72e-16	0.793312	0.366	0.135
TFRC	2.96e-16	0.903643	0.271	0.058
ZC3H14	3.01e-16	-0.72078	0.185	0.347
ARF1	3.29e-16	-0.596565	0.476	0.65
PAIP2	3.37e-16	-0.642067	0.449	0.614
GADD45GIP1	3.37e-16	-0.570001	0.144	0.305
CLK1	4.16e-16	0.83349	0.425	0.19
MTIF3	4.38e-16	-0.674502	0.127	0.277
NUP153	4.46e-16	0.852877	0.266	0.058
DST	5.1e-16	0.865196	0.387	0.151
SPAG9	5.49e-16	0.863749	0.517	0.283
HDDC2	5.52e-16	-0.698038	0.147	0.299
MARCKSL1	5.61e-16	0.659525	0.745	0.543
TBCB	5.65e-16	-0.694423	0.148	0.302
CYLD	5.76e-16	0.850033	0.307	0.09
POR	5.77e-16	-0.69746	0.196	0.36
GLRX5	5.85e-16	-0.724865	0.158	0.315
SMIM19	7.02e-16	-0.733189	0.144	0.296
FBXO32	7.47e-16	0.949456	0.264	0.061
SUCLG1	7.57e-16	-0.747457	0.139	0.289
RANBP1	7.63e-16	-0.734388	0.183	0.344
CSTB	7.99e-16	-0.755636	0.36	0.531
CLU	8.18e-16	-0.840053	0.273	0.444
VMP1	8.24e-16	0.943831	0.337	0.113
CCNY	8.49e-16	-0.738693	0.128	0.273
TGFBR3	9.32e-16	0.708725	0.502	0.248
ACAT1	1.29e-15	-0.679665	0.138	0.286
SLK	1.35e-15	0.794922	0.428	0.193
SLC25A33	1.36e-15	0.778369	0.304	0.09
SLC16A1	1.7e-15	0.857076	0.307	0.093
SEMA3D	1.74e-15	-0.75315	0.147	0.299
PER2	1.93e-15	0.729021	0.272	0.061
ADAMTS9-AS2	2.08e-15	0.808326	0.321	0.103
RPS2P5	2.19e-15	0.69864	0.604	0.37
ESD	2.25e-15	-0.707483	0.244	0.415
PLK2	2.44e-15	0.947237	0.309	0.096
IQGAP1	2.46e-15	0.788748	0.357	0.132
NDUFA3	2.53e-15	-0.603827	0.144	0.296
DDX6	2.85e-15	0.638228	0.288	0.071
RPL4	2.89e-15	0.534638	0.838	0.701
CCT5	2.99e-15	-0.69268	0.174	0.328
MORF4L2	3.01e-15	0.622455	0.745	0.543
HNRNPA0	3.1e-15	0.613858	0.65	0.412
ARHGDIB	4.41e-15	-0.63578	0.113	0.251
AC073861.1	4.51e-15	0.708575	0.815	0.653
RPS27A	4.77e-15	0.472498	0.953	0.936
SCML1	4.8e-15	0.71857	0.344	0.122
CHMP4B	4.95e-15	0.746435	0.459	0.222
RPS20	5.03e-15	0.459149	0.933	0.862
UROD	5.17e-15	-0.695128	0.228	0.389
IGFBP4	5.18e-15	0.633697	0.747	0.556
DRAP1	5.68e-15	-0.691582	0.207	0.367
ZBTB20	6.13e-15	0.74246	0.466	0.225
PARK7	6.17e-15	-0.644746	0.378	0.54
MAP2K2	6.32e-15	-0.649474	0.159	0.312
PNPLA8	7e-15	0.791214	0.344	0.125
RPL34P18	7.05e-15	0.788639	0.272	0.071
KLF10	7.51e-15	0.624459	0.718	0.492
ATP2A2	7.67e-15	0.757791	0.32	0.103
MIR99AHG	8.11e-15	0.748297	0.35	0.125
LRRFIP1	8.17e-15	0.869269	0.255	0.061
PABPC1	8.25e-15	0.465139	0.916	0.878
BTG3	8.77e-15	0.772945	0.459	0.228
ADRM1	8.83e-15	-0.6711	0.159	0.305
RNF149	9.85e-15	0.879329	0.359	0.145
MAFB	1.05e-14	0.970781	0.398	0.174
MDH2	1.47e-14	-0.792113	0.187	0.338
ERH	1.47e-14	-0.670907	0.303	0.466
FOSL2	1.49e-14	0.716049	0.272	0.068
NDUFAB1	1.5e-14	-0.659242	0.137	0.28
MT-CYB	1.54e-14	-0.301017	0.997	1
RPL37	1.62e-14	0.493065	0.929	0.859
UFM1	1.69e-14	0.809046	0.461	0.235
BACH1	1.69e-14	0.784504	0.259	0.064
PRKG1	1.77e-14	0.895959	0.352	0.138
RPS28	1.94e-14	0.665461	0.63	0.399
DUSP5	2.09e-14	0.74294	0.281	0.08
GAMT	2.23e-14	-0.676894	0.154	0.302
SPEN	2.24e-14	0.757708	0.291	0.087
RPL38	2.41e-14	0.673825	0.772	0.588
ATP5F1B	2.58e-14	-0.630702	0.419	0.569
RPL23P8	2.64e-14	0.661797	0.258	0.064
CDKN2AIP	2.7e-14	0.880639	0.341	0.132
PPDPF	2.83e-14	-0.670643	0.378	0.54
VDAC3	2.91e-14	-0.678745	0.176	0.328
ATP5PB	2.93e-14	-0.746865	0.237	0.392
DECR1	2.98e-14	-0.738878	0.138	0.277
ZFPM2	3.06e-14	0.856486	0.307	0.1
NFIC	4.02e-14	0.672523	0.423	0.199
SF1	4.27e-14	0.674893	0.495	0.26
TRA2A	4.45e-14	0.674292	0.278	0.077
RNF114	4.51e-14	-0.660078	0.231	0.386
PDLIM5	5.07e-14	0.743223	0.291	0.09
NDUFA2	5.24e-14	-0.603329	0.188	0.347
CHD2	5.72e-14	0.767555	0.255	0.064
MIR100HG	6.31e-14	0.684792	0.341	0.129
CYC1	6.34e-14	-0.583721	0.159	0.305
CSNK1A1	6.85e-14	0.701183	0.277	0.08
ATP6V1F	7.26e-14	-0.616835	0.282	0.447
TMED10	7.39e-14	-0.730863	0.324	0.476
PDZRN4	8.1e-14	0.627611	0.267	0.071
BTG1	8.91e-14	0.6351	0.825	0.717
MRPL41	9.19e-14	-0.59775	0.125	0.26
SSBP1	9.45e-14	-0.677806	0.249	0.405
TMSB4X	1.08e-13	-0.409015	0.912	0.961
NUP98	1.17e-13	0.750875	0.325	0.122
AC246787.1	1.19e-13	0.623621	0.272	0.077
APP	1.23e-13	-0.582019	0.545	0.669
SLC25A5	1.23e-13	0.75874	0.607	0.408
PHF1	1.3e-13	0.686994	0.321	0.113
STEAP4	1.32e-13	-0.616866	0.188	0.341
RPLP2	1.4e-13	0.411977	0.955	0.936
STAG1	1.52e-13	0.754319	0.27	0.077
NORAD	1.71e-13	0.626346	0.495	0.26
ELF1	1.81e-13	0.766713	0.277	0.084
LGALS3	1.9e-13	-0.492837	0.73	0.836
ABCA8	1.9e-13	-0.683862	0.239	0.392
SETD2	1.97e-13	0.681845	0.281	0.087
EIF3A	2.06e-13	0.684554	0.408	0.193
TXNIP	2.11e-13	-0.673195	0.369	0.521
ERI3	2.16e-13	-0.547181	0.117	0.251
RPL12P4	2.17e-13	0.653629	0.56	0.341
COPS6	2.26e-13	-0.562264	0.162	0.305
SNX9	2.77e-13	0.733124	0.292	0.096
PSMD8	2.81e-13	-0.660624	0.209	0.357
ATP5MC3	3.14e-13	-0.717697	0.328	0.479
AKR1C1	3.3e-13	0.855419	0.426	0.215
PLD3	3.35e-13	-0.5469	0.393	0.547
HMGB1P5	3.63e-13	0.573327	0.353	0.138
RPSA	4.55e-13	0.573996	0.595	0.36
SNHG6	4.67e-13	0.625887	0.488	0.264
SNHG8	4.76e-13	0.733792	0.463	0.248
TMEM230	5.17e-13	-0.658537	0.286	0.431
ATP5F1C	5.59e-13	-0.672052	0.238	0.386
CFAP36	6.15e-13	-0.655777	0.164	0.305
YIPF3	6.25e-13	-0.568262	0.13	0.26
SCAF11	6.52e-13	0.670552	0.414	0.199
SERPING1	6.53e-13	-0.491847	0.798	0.862
BANF1	6.54e-13	-0.635123	0.292	0.437
TSPYL1	6.77e-13	0.642589	0.305	0.106
ERG28	6.81e-13	-0.643499	0.154	0.289
SERPINF1	7.72e-13	-0.507216	0.757	0.817
MT-ND3	7.74e-13	0.706845	0.924	0.887
RFX2	7.9e-13	0.764657	0.269	0.087
PLPP1	8.3e-13	-0.73983	0.35	0.498
LRRFIP2	8.92e-13	0.759892	0.399	0.199
CCL2	9.47e-13	1.42624	0.322	0.125
AC115223.1	1.1e-12	0.52998	0.256	0.071
PGM3	1.14e-12	0.746641	0.287	0.1
DDIT4	1.28e-12	0.765388	0.288	0.1
SNX2	1.36e-12	-0.604122	0.139	0.27
TIFA	1.38e-12	0.721202	0.313	0.119
AHCYL1	1.4e-12	0.632739	0.344	0.145
RCN2	1.44e-12	-0.624633	0.225	0.373
ITGB1	1.53e-12	0.57616	0.452	0.232
ING1	1.56e-12	0.672077	0.257	0.077
RPL10A	1.73e-12	0.568468	0.783	0.643
RPS24	1.86e-12	0.520407	0.874	0.768
FSCN1	2e-12	0.7157	0.309	0.116
SSR4	2.18e-12	-0.627268	0.361	0.511
TSKU	2.2e-12	-0.648321	0.157	0.293
UBE2E3	2.24e-12	-0.450753	0.122	0.251
LMAN2	2.5e-12	-0.621312	0.148	0.28
COX5B	2.74e-12	-0.610398	0.279	0.428
HMGN2	3.17e-12	0.6022	0.283	0.096
HBP1	3.21e-12	0.636623	0.372	0.174
SMG1	3.22e-12	0.700861	0.258	0.077
CAPZB	3.24e-12	-0.657089	0.435	0.553
GNL3	3.29e-12	0.657331	0.35	0.151
GLS	3.3e-12	0.612434	0.294	0.103
TOR1AIP1	3.48e-12	0.64035	0.33	0.132
CAMSAP2	3.54e-12	0.653542	0.257	0.077
FDFT1	3.65e-12	-0.725962	0.292	0.431
THOC7	3.68e-12	-0.566761	0.13	0.254
AC004057.1	3.75e-12	0.566657	0.31	0.116
RPS16	4.08e-12	0.426478	0.915	0.862
UBR5	4.27e-12	0.687278	0.258	0.08
HEBP1	4.8e-12	-0.618833	0.136	0.26
LSAMP	4.91e-12	0.850078	0.48	0.267
CCDC47	5.27e-12	0.59925	0.311	0.119
TRMT112	5.38e-12	-0.603199	0.297	0.447
ERGIC3	5.42e-12	-0.709166	0.335	0.463
RORA	5.85e-12	0.735305	0.271	0.09
DAD1	6.18e-12	-0.563179	0.336	0.492
NDUFB7	6.4e-12	-0.643244	0.165	0.299
PRKCA	6.51e-12	0.667756	0.26	0.084
TMEM98	6.94e-12	-0.619868	0.215	0.354
RHOBTB3	7.37e-12	0.578299	0.608	0.389
CREBRF	7.5e-12	0.642064	0.268	0.09
RPL29	7.73e-12	-0.432442	0.8	0.871
CTSF	8.11e-12	-0.630756	0.306	0.45
ESYT2	8.56e-12	0.670576	0.287	0.106
RPS28P7	8.71e-12	0.659124	0.637	0.437
MAGED2	9.31e-12	-0.604246	0.47	0.598
UBE2A	9.54e-12	0.652323	0.351	0.154
RSRC2	9.57e-12	0.701533	0.444	0.241
SNX3	1.13e-11	-0.5994	0.38	0.518
SLC40A1	1.14e-11	-0.68481	0.24	0.379
LAMP1	1.14e-11	-0.617145	0.291	0.424
GHITM	1.29e-11	-0.631211	0.311	0.437
PSMB6	1.29e-11	-0.56134	0.214	0.354
TMEM50A	1.33e-11	-0.650107	0.194	0.331
ATP5F1D	1.39e-11	-0.582157	0.235	0.386
ECHS1	1.62e-11	-0.624093	0.155	0.283
MRPL57	1.62e-11	-0.553649	0.137	0.264
OSER1	1.93e-11	0.760058	0.462	0.273
ATRAID	1.99e-11	-0.630715	0.326	0.466
FSTL3	2e-11	0.685475	0.31	0.122
SELENBP1	2.85e-11	-0.632572	0.166	0.293
PTEN	3.96e-11	0.621853	0.281	0.106
MZT2B	4.02e-11	-0.587987	0.229	0.367
DDX24	4.22e-11	0.642055	0.522	0.338
UBE2H	4.34e-11	0.63624	0.309	0.129
MORF4L1	4.36e-11	-0.571709	0.489	0.598
DUSP1	4.9e-11	-0.484151	0.742	0.797
ARL4A	4.97e-11	-0.56925	0.276	0.421
PDCD4	5.02e-11	0.532211	0.572	0.37
GSTK1	5.2e-11	-0.556295	0.161	0.289
IER5	5.22e-11	0.610985	0.526	0.325
PPA2	5.28e-11	-0.520362	0.151	0.28
YBX1P1	5.77e-11	0.471655	0.311	0.125
RPL13	5.93e-11	-0.304751	0.967	0.977
PCOLCE	5.94e-11	-0.598194	0.444	0.566
RPS6	6.05e-11	0.371296	0.924	0.907
EDF1	6.34e-11	-0.576114	0.345	0.482
ADM	6.36e-11	0.606311	0.397	0.203
YBX1P10	6.68e-11	0.475214	0.255	0.084
RPS21	6.9e-11	0.573783	0.753	0.595
RANBP2	7.19e-11	0.573208	0.25	0.08
RBM8B	7.24e-11	0.534648	0.291	0.113
IFI6	7.28e-11	-0.699913	0.206	0.334
RPS8	9.59e-11	0.41134	0.916	0.849
IL6ST	9.82e-11	0.585873	0.534	0.344
PNKD	1e-10	-0.540614	0.145	0.267
CCT3	1.09e-10	-0.523183	0.2	0.331
ARHGAP21	1.11e-10	0.579441	0.357	0.167
SELENOM	1.14e-10	0.645652	0.686	0.563
RBMX	1.18e-10	0.553961	0.499	0.302
TMEM59	1.19e-10	-0.49337	0.496	0.601
FKBP5	1.2e-10	0.583136	0.426	0.228
SELENOF	1.29e-10	-0.554917	0.336	0.469
NIPBL	1.38e-10	0.754004	0.349	0.17
RPL5	1.54e-10	0.329573	0.963	0.945
RPL15	1.69e-10	-0.320744	0.941	0.981
SNHG15	1.71e-10	0.696454	0.252	0.093
CIAO2B	1.76e-10	-0.572587	0.176	0.302
VIM	1.81e-10	0.360389	0.99	0.997
MARCHF5	1.86e-10	0.630675	0.262	0.1
EIF3G	1.87e-10	-0.557304	0.218	0.35
TSG101	1.92e-10	-0.504487	0.137	0.257
CCT8	2.22e-10	-0.547384	0.141	0.257
SBDS	2.36e-10	0.691749	0.623	0.482
SRP9	2.81e-10	-0.577586	0.438	0.553
RHOQ	2.87e-10	0.524664	0.271	0.106
SCPEP1	2.99e-10	-0.621781	0.226	0.35
ODC1	2.99e-10	0.692597	0.419	0.238
SMCHD1	3.29e-10	0.636834	0.271	0.106
ARF4	3.31e-10	0.569662	0.69	0.547
STOM	3.62e-10	0.623545	0.394	0.209
YWHAG	3.62e-10	0.589377	0.325	0.151
RPL23A	4.04e-10	0.505755	0.832	0.704
PNRC2	4.15e-10	0.566816	0.394	0.203
EIF4B	4.47e-10	0.542892	0.35	0.17
ASH1L	4.63e-10	0.55928	0.275	0.109
UQCRC2	4.77e-10	-0.468667	0.199	0.328
FNDC3B	5.45e-10	0.640042	0.321	0.148
RPL34	5.83e-10	0.474976	0.917	0.891
DNTTIP2	5.97e-10	0.620204	0.394	0.215
INSL3	6.64e-10	-1.48776	0.635	0.576
RSRP1	6.65e-10	0.649659	0.418	0.238
NQO1	6.79e-10	-0.508104	0.141	0.257
IER5L	7.05e-10	0.811256	0.26	0.106
SLC7A2	7.44e-10	0.615818	0.268	0.106
MAPKAPK2	8.07e-10	0.545682	0.279	0.116
ATP5MPL	8.23e-10	-0.546185	0.295	0.428
RAB11A	9.19e-10	-0.608517	0.24	0.36
LAG3	9.22e-10	0.510295	0.286	0.119
ACTR10	1e-09	-0.470664	0.161	0.283
HMGN3	1.07e-09	-0.642693	0.255	0.376
HIVEP2	1.11e-09	0.498284	0.28	0.113
MAP4K5	1.11e-09	0.525229	0.286	0.122
EIF4H	1.14e-09	0.502259	0.418	0.232
ARPP19	1.16e-09	-0.546041	0.17	0.286
PTOV1	1.19e-09	-0.504303	0.276	0.405
PFN1	1.25e-09	-0.399866	0.566	0.685
GTF2H5	1.29e-09	-0.512905	0.14	0.254
RPS5	1.37e-09	0.421262	0.863	0.807
EMP3	1.4e-09	0.516629	0.733	0.595
SERPINB6	1.41e-09	-0.538345	0.242	0.367
UQCRC1	1.42e-09	-0.481749	0.137	0.251
CCNH	1.44e-09	0.610729	0.337	0.167
CZIB	1.46e-09	-0.4749	0.135	0.251
RPL36	1.47e-09	0.453736	0.852	0.788
CSRP1	1.51e-09	0.514769	0.301	0.135
SF3B6	1.54e-09	-0.50877	0.371	0.508
NOL7	1.61e-09	-0.513354	0.228	0.35
HLA-A	1.65e-09	0.422137	0.738	0.579
DDX17	1.77e-09	0.465336	0.465	0.267
CTSH	2.03e-09	-0.63695	0.152	0.26
TMEM165	2.03e-09	0.522636	0.316	0.145
CEBPB	2.06e-09	0.47453	0.695	0.508
RPL24P2	2.08e-09	0.450464	0.435	0.244
TCEAL9	2.09e-09	0.582688	0.609	0.45
SF3B2	2.12e-09	-0.593036	0.27	0.389
HNRNPM	2.25e-09	0.521651	0.528	0.338
DYNLT1	2.52e-09	-0.58417	0.168	0.283
PLOD1	2.61e-09	-0.553632	0.158	0.27
ANGPTL1	2.85e-09	-0.456977	0.575	0.685
ALDH9A1	2.93e-09	-0.552301	0.163	0.273
HINT1	3.09e-09	-0.460086	0.467	0.588
PSMB1	3.14e-09	-0.496047	0.397	0.518
C4orf3	3.29e-09	-0.533623	0.312	0.431
RPS27L	3.3e-09	-0.532072	0.293	0.415
ATP5PD	3.34e-09	-0.46956	0.277	0.408
PARD3	3.46e-09	0.572085	0.282	0.129
NECTIN2	3.55e-09	0.502283	0.339	0.167
LAMTOR1	3.86e-09	-0.677043	0.205	0.318
OBSL1	3.86e-09	-0.618054	0.231	0.354
PSMB2	3.87e-09	-0.585329	0.231	0.35
RBFOX2	3.97e-09	0.524727	0.474	0.286
RPS19	4.06e-09	0.363505	0.921	0.865
SCP2	4.2e-09	-0.611174	0.299	0.415
IFI27L1	4.32e-09	-0.466076	0.167	0.286
NDUFB6	4.53e-09	-0.573667	0.231	0.354
SNU13	4.66e-09	-0.477994	0.327	0.457
TUFM	4.76e-09	-0.534522	0.159	0.27
ZNF644	4.92e-09	0.536725	0.28	0.122
RERE	5.04e-09	0.520092	0.268	0.116
CHMP5	5.18e-09	-0.518887	0.168	0.28
POLR2J	5.73e-09	-0.509838	0.151	0.26
HMGB1	5.88e-09	0.360841	0.646	0.45
FERMT2	6.19e-09	0.520234	0.307	0.145
CFAP97	7.06e-09	-0.477043	0.155	0.267
NDUFS4	7.15e-09	-0.442387	0.168	0.283
SOD3	7.37e-09	-0.512255	0.245	0.37
RNF138	7.63e-09	-0.655627	0.246	0.354
RAC1P2	7.71e-09	0.514207	0.31	0.151
FKBP8	8.31e-09	-0.595555	0.244	0.36
RHOA	8.33e-09	-0.458181	0.653	0.707
MLF1	8.38e-09	-0.504569	0.539	0.653
BHLHE40	8.91e-09	0.627317	0.302	0.148
ARGLU1	8.93e-09	0.472699	0.41	0.232
TMEM14C	9.48e-09	-0.555342	0.303	0.424
SORBS3	9.81e-09	-0.486857	0.16	0.27
FO393411.1	9.88e-09	0.476054	0.289	0.129
AKIRIN2	1.02e-08	0.510272	0.271	0.122
UBL3	1.13e-08	0.484034	0.317	0.154
CTR9	1.14e-08	0.48477	0.251	0.103
PNN	1.22e-08	0.440173	0.306	0.145
CAPNS1	1.26e-08	-0.565162	0.279	0.389
CYB5A	1.27e-08	-0.51289	0.316	0.447
DYNC1H1	1.34e-08	0.486162	0.255	0.106
GRHPR	1.36e-08	-0.573353	0.156	0.264
FNBP4	1.42e-08	0.521873	0.356	0.186
TRIP10	1.44e-08	0.544149	0.284	0.132
LAMA2	1.47e-08	0.480976	0.353	0.186
GSN	1.53e-08	0.25913	0.797	0.617
TMEM70	1.53e-08	0.575685	0.256	0.109
CNOT2	1.56e-08	0.542213	0.308	0.151
FCGRT	1.61e-08	-0.422435	0.511	0.614
ATF3	1.7e-08	0.466706	0.664	0.46
VCL	1.76e-08	0.484471	0.271	0.119
RPL9	1.79e-08	0.449911	0.392	0.215
SAP30BP	1.83e-08	0.530925	0.29	0.138
SNRPD2	1.9e-08	-0.549127	0.364	0.469
PDCD5	1.91e-08	-0.581298	0.252	0.367
PRKAR1A	2.15e-08	-0.509316	0.297	0.405
LIMS1	2.18e-08	0.519841	0.358	0.196
FSTL1	2.24e-08	-0.664532	0.394	0.482
EFEMP2	2.25e-08	-0.532875	0.194	0.305
SYNCRIP	2.31e-08	0.463221	0.258	0.113
CCDC59	2.45e-08	0.455711	0.278	0.125
KLF3	2.71e-08	0.584158	0.268	0.122
CITED2	2.73e-08	-0.553741	0.365	0.476
AC034236.1	2.99e-08	0.54563	0.677	0.534
TENT5A	3.09e-08	0.592028	0.281	0.135
SDF4	3.11e-08	-0.511778	0.229	0.341
SRSF4	3.11e-08	0.440408	0.319	0.158
C8orf88	3.15e-08	-0.522902	0.151	0.254
NAA20	3.36e-08	-0.539477	0.157	0.26
CDV3	3.77e-08	0.457637	0.338	0.174
POLR2E	3.78e-08	-0.495823	0.165	0.27
SSR3	3.83e-08	0.487986	0.523	0.344
SET	3.87e-08	0.423922	0.531	0.35
POLR2A	4.14e-08	0.444831	0.258	0.116
PLAGL1	4.71e-08	-0.531915	0.2	0.309
FAM162A	4.72e-08	-0.485442	0.24	0.35
GLT8D2	5.04e-08	-0.497536	0.186	0.293
RAB21	5.11e-08	0.51658	0.312	0.161
ADD3	5.27e-08	-0.531385	0.388	0.482
CALCOCO2	5.63e-08	-0.571814	0.309	0.415
IFT57	5.72e-08	-0.552573	0.282	0.386
CCT7	5.96e-08	-0.476828	0.217	0.328
ZNHIT1	6.17e-08	-0.502164	0.177	0.283
ZRANB2	6.5e-08	0.461998	0.421	0.248
CBX1	6.71e-08	-0.437499	0.155	0.26
PHPT1	7.23e-08	-0.430424	0.243	0.363
KPNA2	7.23e-08	-0.480166	0.194	0.302
PHIP	7.26e-08	0.48424	0.27	0.125
PPP2CB	7.42e-08	0.497084	0.279	0.138
STUB1	7.68e-08	-0.514712	0.157	0.257
HSPA1A	7.77e-08	0.476723	0.659	0.502
HP1BP3	7.8e-08	0.387429	0.43	0.257
ANKRD11	7.81e-08	0.552809	0.373	0.215
CDK2AP1	7.83e-08	-0.543601	0.252	0.357
UBL5	8.17e-08	-0.342264	0.389	0.505
SAR1A	8.24e-08	0.489021	0.287	0.145
RAC1	8.26e-08	-0.373007	0.466	0.582
MAP4	8.42e-08	0.459852	0.308	0.158
NFIA	9.38e-08	0.379432	0.518	0.338
ALDH1A3	9.62e-08	-0.474339	0.401	0.505
RAB2A	9.86e-08	-0.485405	0.251	0.36
ATXN10	1.05e-07	-0.463045	0.154	0.254
MRPL18	1.1e-07	-0.489985	0.16	0.264
DUT	1.1e-07	-0.571105	0.262	0.373
WNK1	1.37e-07	0.434798	0.258	0.119
RPL7AP6	1.54e-07	0.37745	0.746	0.617
STMP1	1.55e-07	-0.485844	0.154	0.254
CD74	1.58e-07	0.440417	0.417	0.254
TMEM109	1.64e-07	-0.48481	0.218	0.322
CHD9	1.66e-07	0.464289	0.291	0.145
ADIRF	1.7e-07	-0.384068	0.669	0.743
BNC2	1.7e-07	0.474128	0.279	0.135
RHEB	1.72e-07	0.441877	0.364	0.206
PSMB3	1.72e-07	-0.522933	0.264	0.373
RAP1B	1.84e-07	0.434483	0.289	0.145
CFL1	2.05e-07	0.40464	0.785	0.688
SNHG16	2.07e-07	0.390601	0.255	0.119
KLF4	2.11e-07	0.652483	0.899	0.849
WAC	2.11e-07	0.428386	0.347	0.193
SMC5	2.16e-07	0.531077	0.313	0.174
EBF1	2.35e-07	-0.533822	0.267	0.376
HNRNPA3	2.86e-07	0.409558	0.335	0.18
EPB41L4A-AS1	3.04e-07	0.477143	0.344	0.196
RAI2	3.13e-07	0.495567	0.263	0.129
TMEM263	3.41e-07	0.470404	0.286	0.151
MFGE8	3.51e-07	-0.48176	0.333	0.444
TOB1	3.52e-07	0.540843	0.311	0.17
RPL37A	3.7e-07	0.352548	0.91	0.855
TALDO1	3.78e-07	-0.444733	0.183	0.286
SNRPB	3.92e-07	0.500525	0.475	0.331
FAM53C	4.01e-07	0.457475	0.277	0.141
RBM25	4.16e-07	0.462347	0.429	0.26
PRRC2C	4.41e-07	0.523435	0.393	0.244
FAM114A1	4.68e-07	-0.439521	0.244	0.347
ATP5MC1	4.97e-07	-0.515921	0.182	0.28
SRSF10	5.25e-07	0.489038	0.369	0.222
MTUS1	5.71e-07	0.405364	0.288	0.151
G3BP1	5.74e-07	0.390658	0.282	0.145
GPNMB	5.76e-07	-0.527066	0.411	0.492
EIF4A2	6.37e-07	0.509798	0.724	0.605
TAF7	6.48e-07	0.462281	0.508	0.35
NINJ1	6.67e-07	0.555384	0.339	0.199
COL18A1	6.94e-07	0.413355	0.369	0.215
OCIAD1	7.51e-07	-0.425554	0.338	0.437
DHX9	8.66e-07	0.415916	0.274	0.141
KCTD12	8.69e-07	-0.46156	0.246	0.344
POMP	9.23e-07	-0.417508	0.38	0.482
RCOR1	9.8e-07	0.439385	0.267	0.138
SF3B1	9.91e-07	-0.358609	0.531	0.605
SEC61A1	1.01e-06	0.429069	0.269	0.138
RAD21	1.09e-06	-0.519298	0.162	0.254
ABLIM1	1.1e-06	-0.505809	0.384	0.469
AHNAK	1.13e-06	0.335372	0.755	0.614
KHDRBS3	1.15e-06	-0.399753	0.177	0.273
SUMO1	1.16e-06	-0.425215	0.214	0.312
UQCRQ	1.2e-06	-0.420904	0.277	0.379
RBM8A	1.26e-06	0.410461	0.466	0.312
RAD23B	1.27e-06	-0.421724	0.212	0.309
RPS15A	1.29e-06	0.545386	0.612	0.476
CAV2	1.32e-06	-0.468014	0.265	0.36
LMO4	1.42e-06	0.415214	0.264	0.135
NOP56	1.48e-06	0.446262	0.261	0.132
OAZ2	1.56e-06	-0.529358	0.26	0.354
ZCRB1	1.56e-06	-0.533365	0.23	0.322
NCKAP1	1.65e-06	0.329492	0.277	0.141
HNRNPD	1.88e-06	0.327562	0.496	0.338
PSMC2	1.89e-06	-0.448975	0.173	0.267
PCNP	1.9e-06	0.318591	0.328	0.183
PRMT1	1.96e-06	-0.494014	0.21	0.302
FADS1	2.02e-06	0.395753	0.295	0.161
NHP2	2.02e-06	-0.491625	0.186	0.277
RTF1	2.07e-06	0.442781	0.319	0.19
KHDRBS1	2.41e-06	0.427776	0.397	0.254
ACAP2	2.51e-06	0.447761	0.305	0.174
MAP3K20	3.15e-06	0.365283	0.284	0.151
SQSTM1	3.17e-06	0.3668	0.776	0.666
COL6A1	3.33e-06	0.319674	0.712	0.576
MRPS21	3.36e-06	-0.455868	0.26	0.357
ATP5PF	3.37e-06	-0.444088	0.327	0.428
RPS7	3.57e-06	0.351176	0.81	0.73
SERINC3	3.72e-06	-0.413673	0.264	0.357
BAG1	3.85e-06	-0.488121	0.165	0.251
SH3BGRL	3.96e-06	-0.489906	0.357	0.441
OST4	4.02e-06	-0.40362	0.382	0.473
ATP6AP2	4.16e-06	-0.405882	0.325	0.421
TPM3	4.22e-06	0.441568	0.292	0.167
PRRC2B	4.42e-06	0.326472	0.262	0.135
SNED1	4.47e-06	-0.507082	0.373	0.457
PLA2G5	4.51e-06	0.45915	0.308	0.177
HS6ST2	4.57e-06	-0.418549	0.175	0.264
EDNRA	4.62e-06	0.37317	0.308	0.177
SH3GLB1	4.84e-06	-0.502895	0.204	0.293
ANXA7	5.08e-06	-0.385063	0.248	0.341
COX6B1	5.32e-06	-0.408205	0.34	0.431
SMDT1	5.38e-06	-0.409273	0.219	0.312
PSAP	5.43e-06	-0.278119	0.847	0.881
GOLPH3	5.5e-06	-0.395345	0.183	0.273
SARAF	5.57e-06	-0.300446	0.539	0.611
TRMT10C	5.66e-06	0.374763	0.253	0.135
KCMF1	5.69e-06	0.431244	0.286	0.164
ERP29	5.86e-06	-0.457449	0.168	0.254
RNF13	6.03e-06	-0.424102	0.173	0.26
PPP2R1A	6.09e-06	-0.378012	0.198	0.289
DIO3OS	6.19e-06	0.373069	0.265	0.141
CACYBP	6.37e-06	-0.407413	0.212	0.305
FBXO7	6.78e-06	-0.419929	0.167	0.251
RSL24D1	6.83e-06	0.404478	0.353	0.219
UQCRFS1	6.83e-06	-0.492904	0.206	0.293
ILF2	7.25e-06	0.352702	0.415	0.267
AKAP9	7.34e-06	0.441345	0.271	0.151
EMP2	7.43e-06	0.364556	0.474	0.325
LINC02388	7.63e-06	0.494254	0.483	0.341
CASC4	7.66e-06	0.384718	0.326	0.196
APLP2	7.79e-06	0.343913	0.44	0.296
GNB2	7.9e-06	-0.593112	0.296	0.373
VPS29	9.15e-06	-0.39611	0.188	0.277
DAZAP2	9.84e-06	-0.477804	0.416	0.473
SRSF11	1.1e-05	0.425038	0.48	0.347
RPS29	1.11e-05	0.443919	0.834	0.775
SEM1	1.25e-05	-0.370025	0.36	0.447
CTSL	1.35e-05	0.805158	0.618	0.495
SMARCA5	1.38e-05	0.42539	0.376	0.241
ATP6V0D1	1.39e-05	-0.377431	0.226	0.312
CAP1	1.4e-05	-0.404605	0.2	0.283
STAU1	1.4e-05	0.338395	0.256	0.138
NFE2L1	1.42e-05	0.323064	0.311	0.18
COPS9	1.45e-05	-0.348526	0.165	0.251
RNF10	1.47e-05	0.309416	0.311	0.183
TOMM7	1.49e-05	0.363361	0.442	0.299
UGCG	1.5e-05	0.44603	0.294	0.174
EMC4	1.63e-05	-0.466166	0.306	0.389
ASAH1	1.64e-05	-0.396818	0.194	0.277
LTBP3	1.67e-05	0.360903	0.282	0.161
SEC63	1.67e-05	0.338689	0.322	0.199
LAMTOR4	1.82e-05	-0.398249	0.223	0.315
URI1	1.87e-05	-0.297587	0.217	0.309
SRM	1.96e-05	-0.530592	0.182	0.264
RPL32	2e-05	0.273686	0.929	0.913
ATXN2L	2.05e-05	-0.423929	0.257	0.341
FDPS	2.18e-05	-0.450688	0.231	0.315
GNPTG	2.2e-05	-0.374262	0.19	0.273
ATP5F1E	2.32e-05	-0.387582	0.349	0.431
GUK1	2.32e-05	-0.446982	0.316	0.392
IMMP2L	2.34e-05	0.383446	0.273	0.158
RPL30	2.58e-05	0.25157	0.945	0.932
UNC50	2.71e-05	-0.358116	0.17	0.251
POLR2L	2.77e-05	-0.412378	0.247	0.334
TLE5	3.09e-05	-0.4038	0.4	0.469
TRIR	3.29e-05	-0.295436	0.256	0.347
DCTN3	3.34e-05	-0.448095	0.174	0.254
AC114491.1	3.5e-05	0.297269	0.322	0.196
PKM	3.51e-05	-0.401157	0.417	0.473
EIF3I	3.51e-05	0.33032	0.47	0.331
RPL41	3.6e-05	0.384095	0.587	0.45
NFKBIB	3.71e-05	-0.479152	0.177	0.254
RRAGA	3.77e-05	-0.469928	0.242	0.318
FN1	4.03e-05	-0.472583	0.233	0.312
GPBP1	4.07e-05	0.401727	0.359	0.241
MIER1	4.11e-05	0.341021	0.291	0.174
TECRP1	4.25e-05	-0.422814	0.214	0.296
EIF5B	4.26e-05	0.356102	0.317	0.199
MARCKS	4.38e-05	-0.430049	0.301	0.376
TMEM258	4.46e-05	-0.454231	0.221	0.299
ASAP1	4.56e-05	0.431182	0.319	0.206
CLTA	4.57e-05	-0.406635	0.362	0.437
RARRES2	4.58e-05	-0.272277	0.504	0.576
LUC7L3	4.73e-05	0.358628	0.291	0.177
LSM3	4.77e-05	-0.401239	0.183	0.26
SNRNP70	5.25e-05	0.255957	0.297	0.177
LRRN4CL	5.56e-05	0.332442	0.252	0.145
CYSTM1	5.8e-05	-0.388422	0.232	0.315
SH3BGRL3	5.87e-05	-0.419278	0.317	0.392
COL5A1	5.96e-05	-0.335244	0.2	0.283
PRPS2	6.18e-05	0.378664	0.58	0.46
PTGES3	6.26e-05	0.332925	0.518	0.392
PGD	6.37e-05	0.314898	0.29	0.18
RNF19A	6.65e-05	0.412253	0.294	0.183
COPB2	6.91e-05	-0.354939	0.176	0.254
G3BP2	7.46e-05	0.283545	0.28	0.17
RPN2	7.54e-05	-0.418331	0.328	0.399
PCGF5	7.65e-05	0.415945	0.297	0.193
CREB3L1	7.81e-05	-0.374673	0.259	0.334
CRTAP	7.84e-05	-0.363515	0.383	0.45
CNBP	7.86e-05	0.323357	0.758	0.711
PGRMC2	8.51e-05	-0.456786	0.19	0.264
QSOX1	8.7e-05	0.267696	0.394	0.264
DNAJC3	8.74e-05	0.284719	0.266	0.158
OS9	8.89e-05	0.286406	0.307	0.19
ECHDC2	9.03e-05	0.331109	0.253	0.148
CALU	9.12e-05	0.374132	0.358	0.238
CTBP2	9.13e-05	0.270646	0.291	0.177
IER3	9.3e-05	0.530568	0.395	0.267
CDC42	9.39e-05	0.29126	0.375	0.251
RBM17	9.61e-05	-0.343087	0.175	0.251
OMD	0.000101067	-0.505265	0.18	0.254
TCP1	0.000102947	0.283208	0.446	0.318
REEP5	0.000103646	-0.405992	0.297	0.376
HDAC2	0.000123307	-0.39258	0.21	0.283
MYDGF	0.000124366	-0.385683	0.234	0.309
TM9SF3	0.000131294	0.317286	0.406	0.277
MFAP4	0.000132892	0.33176	0.33	0.212
MEF2A	0.00014266	0.362588	0.291	0.183
EEF1B2P6	0.000157181	0.277631	0.358	0.232
DPM1	0.000162338	0.340855	0.3	0.199
ARHGAP5	0.000163443	0.301876	0.295	0.19
UBALD2	0.000163654	0.376749	0.315	0.209
QKI	0.000165027	0.362108	0.304	0.193
JAZF1	0.000166105	0.330113	0.424	0.299
UBAP1	0.000168626	0.272178	0.261	0.158
SREK1	0.000168798	0.375619	0.278	0.174
SKP1	0.000173566	0.32611	0.849	0.82
CNN3	0.000173881	-0.271174	0.564	0.608
PGRMC1	0.000182103	0.338486	0.508	0.383
ARL1	0.000187705	-0.397346	0.199	0.27
CLDND1	0.00020588	0.312132	0.334	0.219
SF3B5	0.000215819	-0.381273	0.306	0.379
LAMTOR5	0.000234955	-0.401334	0.252	0.322
DYNLL2	0.000245964	0.293343	0.327	0.215
UBE3A	0.000256805	0.339264	0.258	0.164
VCP	0.000264792	0.35903	0.449	0.338
PNISR	0.000265141	0.362969	0.409	0.299
ANP32B	0.00030172	0.314091	0.308	0.203
STRAP	0.000330367	0.286504	0.313	0.209
BAZ2B	0.000332287	0.315712	0.286	0.183
ZFP36	0.000332456	0.493747	0.985	0.965
CRYAB	0.000348854	0.699269	0.404	0.318
PRNP	0.000348858	0.301449	0.697	0.585
TRIP12	0.000349412	0.367055	0.275	0.177
AKIRIN1	0.000352182	0.301859	0.298	0.193
SSR2	0.000355543	-0.298017	0.355	0.431
ANXA2P2	0.000397661	0.258045	0.295	0.19
CKB	0.000415937	0.318022	0.479	0.357
MRFAP1	0.000420669	-0.344329	0.349	0.408
TRAM1	0.000429814	-0.350772	0.364	0.424
GSTM5	0.000452571	-0.345747	0.475	0.531
DPP7	0.000459677	-0.336371	0.231	0.302
MAPK1IP1L	0.000475149	0.287579	0.326	0.219
CREM	0.000481743	-0.35039	0.201	0.27
TPI1	0.000558691	0.461042	0.756	0.74
TPST1	0.000597046	0.330193	0.39	0.28
NDUFA5	0.000600064	-0.318546	0.186	0.254
SENP6	0.000606131	0.362556	0.378	0.27
NENF	0.00060994	-0.409076	0.394	0.447
SYPL1	0.000626176	-0.373993	0.273	0.331
MYADM	0.000632413	0.287541	0.583	0.466
SELENOK	0.000632787	0.355966	0.538	0.444
KMT2E	0.000672023	0.333888	0.398	0.289
SLC25A6	0.000722106	0.269297	0.711	0.605
TAGLN2	0.00074349	-0.290411	0.446	0.498
BCAS2	0.000759762	0.361051	0.313	0.222
ST3GAL4	0.000771324	-0.390241	0.202	0.264
TUBB6	0.000802049	0.356804	0.468	0.363
PLBD2	0.000821482	-0.289102	0.196	0.264
ZFAND3	0.000838361	-0.253946	0.224	0.293
KLF6	0.000916682	-0.256185	0.474	0.531
NSD3	0.00092882	0.312938	0.253	0.167
EHD1	0.000949497	0.261154	0.268	0.177
TSHZ2	0.00100562	0.321716	0.435	0.328
UBE2D2	0.00101488	-0.35194	0.341	0.395
ATP5MD	0.00103335	-0.274919	0.271	0.338
PSMB7	0.00106591	-0.312195	0.244	0.305
IPO5	0.00107022	-0.419018	0.26	0.318
FGD5-AS1	0.00109062	-0.29608	0.2	0.264
TFDP2	0.00112225	0.295104	0.292	0.199
NDUFC1	0.00117734	-0.259636	0.312	0.379
HEXB	0.00126626	-0.307959	0.271	0.328
BUD31	0.00130608	0.361938	0.436	0.341
SIVA1	0.00150974	-0.340571	0.282	0.344
HADHA	0.00159116	-0.329884	0.194	0.254
SDCBP	0.00161408	-0.327859	0.504	0.527
KIFAP3	0.00163288	-0.291972	0.196	0.257
EEF1B2	0.00169388	0.258172	0.697	0.605
RPL22L1	0.00169544	0.265246	0.306	0.215
LAMC1	0.00177896	-0.320917	0.258	0.322
CMBL	0.00185302	-0.316406	0.198	0.257
BCAP31	0.00198612	-0.341229	0.261	0.315
POLR1D	0.00210598	-0.28575	0.294	0.35
BNIP3L	0.00215417	-0.278123	0.528	0.553
CHSY1	0.00216722	0.417593	0.299	0.219
CALR	0.00224947	0.281194	0.564	0.46
RBMS1	0.00239883	0.301688	0.334	0.244
SAV1	0.00253467	0.25733	0.399	0.296
NECTIN3	0.00256	-0.273562	0.199	0.257
NME3	0.002616	-0.304595	0.256	0.315
YWHAB	0.00265605	-0.328644	0.344	0.392
RPN1	0.00272856	-0.32166	0.262	0.315
SERP1	0.0027568	0.310135	0.551	0.46
CSNK1D	0.00342616	0.266196	0.252	0.174
COX7A2L	0.00350028	-0.4115	0.223	0.27
COPS8	0.00366474	-0.284979	0.247	0.302
MARCHF7	0.00410304	-0.311345	0.218	0.273
WDR1	0.00420784	-0.284596	0.209	0.26
AHI1	0.00431588	0.279044	0.255	0.18
LUM	0.00441449	-0.319039	0.532	0.566
PCYOX1	0.0044589	-0.265615	0.262	0.318
CFAP20	0.00449856	0.259295	0.268	0.19
F10	0.00472009	-0.390279	0.341	0.386
TMBIM6	0.00473356	0.251327	0.749	0.695
UBE2N	0.00475868	-0.365539	0.435	0.463
NUDC	0.00516363	-0.298002	0.297	0.347
RPS4Y1	0.00517582	-0.34181	0.491	0.511
PHB2	0.00525157	-0.2951	0.201	0.254
EIF3M	0.00535651	-0.3215	0.27	0.318
HM13	0.00553706	-0.285141	0.282	0.334
MPHOSPH8	0.00554944	-0.286527	0.198	0.254
CD164	0.00572301	-0.272566	0.435	0.469
GRINA	0.00602903	-0.304948	0.384	0.421
TMED2	0.00631772	-0.351254	0.298	0.338
CREG1	0.00681468	-0.338405	0.282	0.325
SEC13	0.00701539	-0.270661	0.211	0.26
RRBP1	0.00709091	0.280854	0.403	0.318
NUCB1	0.0072246	-0.324256	0.255	0.299
NDUFB2	0.0103915	-0.260604	0.313	0.357
UBXN1	0.0110031	-0.342931	0.259	0.296
NAA38	0.011469	0.271804	0.359	0.283
TERF2IP	0.0125738	-0.272646	0.312	0.354
CCDC80	0.0127056	-0.27517	0.323	0.363
RAD23A	0.0130916	-0.250274	0.224	0.27
RDX	0.0192064	-0.293205	0.285	0.322
MSMO1	0.0205238	0.254288	0.361	0.289
NDUFB11	0.0208252	-0.256184	0.256	0.293
GDI2	0.0224998	-0.282666	0.268	0.302
TFAM	0.0225045	-0.349049	0.221	0.257
RGS22	0.0229297	-0.252646	0.255	0.293
GPX1	0.0272658	0.267581	0.329	0.267
PTN	0.0279936	-0.540649	0.363	0.376
SRSF9	0.0294562	-0.258683	0.322	0.344
MMP2	0.03203	-0.26071	0.592	0.579
NUPR1	0.0323767	0.271016	0.574	0.508
DHRS7	0.0329299	-0.272364	0.224	0.26
P4HB	0.033359	-0.264351	0.277	0.309
TSC22D1	0.0370052	0.285599	0.41	0.347
SELENOS	0.0386753	-0.27376	0.293	0.328
GNAI2	0.0428578	-0.271052	0.337	0.36
CFH	0.0450856	-0.278473	0.505	0.511
FHL2	0.0492899	-0.340776	0.428	0.437
TMEM47	0.0523017	-0.262471	0.22	0.251
SAP18	0.0533226	0.300806	0.632	0.595
RHOB	0.0576625	0.424549	0.645	0.595
PPA1	0.058344	-0.271526	0.245	0.273
BUD23	0.0629016	-0.340822	0.244	0.27
CCT2	0.0666262	-0.250424	0.391	0.412
CAST	0.0746885	0.264235	0.493	0.441
TMEM38B	0.0752846	-0.253144	0.271	0.296
MMP14	0.0793889	-0.278993	0.258	0.277
CAV1	0.0832743	-0.253248	0.31	0.334
MXRA7	0.112794	-0.250684	0.337	0.338
HMGB2	0.121554	-0.255949	0.268	0.289
HSPB1	0.157779	0.40802	0.617	0.611
TCIM	0.220137	-0.386574	0.272	0.28
