# Supplementary material for: Single-cell analysis of fetal testis reveals dysfunction of human Leydig cells in Klinefelter syndrome
Source: J Clin Invest. 2026 Jun 9;136(14):e201124. doi: 10.1172/JCI201124 (PMC13367963; doi:10.1172/JCI201124)
Supplement: Supplemental table 6 [file jci-136-201124-s199.xlsx]

## Sheet: shared gene go
Table S6. GO annotation of differentially expressed genes in KS Leydig cells shared in fetal and adult stages
Category	Term	Count	PValue	Genes
GOTERM_BP_DIRECT	Response to unfolded protein	13	1.61e-09	DNAJA1 DNAJB1 HSP90AA1 HSPA1A HSPA8
GOTERM_BP_DIRECT	Negative regulation of apoptotic process	28	4.34e-08	ARF4 DDX3X DNAJA1 JUN MCL1 DUSP1
GOTERM_BP_DIRECT	Protein refolding	7	3.57e-06	DNAJA1 HSP90AA1 HSPA1A HSPA5 HSPA8
GOTERM_BP_DIRECT	Positive regulation of transcription by RNA polymerase II	38	4.06e-05	ARF4 DDX3X NR4A1 NR4A2 PKM KLF2 KLF4
GOTERM_BP_DIRECT	Response to endoplasmic reticulum stress	10	4.39e-05	CEBPB DNAJB9 JUN XBP1 ATF3 FIS1
GOTERM_BP_DIRECT	Negative regulation of cell population proliferation	17	0.00116	BTG1 BTG2 BTG3 KLF10 KLF4 APP CYP1B1
GOTERM_BP_DIRECT	Integrated stress response signaling	4	0.00581	CEBPB FOS JUN JUNB
GOTERM_BP_DIRECT	Response to steroid hormone	4	0.00971	FOS JUN JUNB COL1A1
GOTERM_BP_DIRECT	Negative regulation of cell growth	6	0.0342	BTG1 DDX3X TSPYL2 HSP1A1 HSPA8 SERPINE2
GOTERM_BP_DIRECT	Positive regulation of cell differentiation	5	0.0389	JUNB CCN1 HSP90AB1 PTN SOCS3
GOTERM_BP_DIRECT	Regulation of cell cycle	9	0.0484	JUN JUNB SKIL SON CCNL1 EIF4G2 HSP90AB1 IRF1
