# Supplementary material for: Single-cell analysis of fetal testis reveals dysfunction of human Leydig cells in Klinefelter syndrome
Source: J Clin Invest. 2026 Jun 9;136(14):e201124. doi: 10.1172/JCI201124 (PMC13367963; doi:10.1172/JCI201124)
Supplement: Supplemental table 7 [file jci-136-201124-s200.xlsx]

## Sheet: Sheet1
Table S7. KEGG enrichment analysis of differentially expressed genes in fetal KS Leydig cells
ID	Description	setSize	enrichmentScore	NES	pvalue	Gene
KEGG_STEROID_BIOSYNTHESIS	KEGG_STEROID_BIOSYNTHESIS	13	0.798565	1.8189	0.00606965	MSMO1/SQLE/FDFT1/DHCR24/HSD17B7/LSS/DHCR7/SC5D/SOAT1/NSDHL
KEGG_NOD_LIKE_RECEPTOR_SIGNALING_PATHWAY	KEGG_NOD_LIKE_RECEPTOR_SIGNALING_PATHWAY	36	0.777417	2.20445	7.83264e-06	NFKBIA/HSP90AA1/CCL2/NFKB1/CXCL2/MAPK8/HSP90AB1/TNFAIP3/HSP90B1
KEGG_ADIPOCYTOKINE_SIGNALING_PATHWAY	KEGG_ADIPOCYTOKINE_SIGNALING_PATHWAY	43	0.661523	1.91219	0.00157302	NFKBIA/SOCS3/NFKB1/MAPK8/ADIPOR2/ACSL3/STAT3/AKT3/ACSL4/NFKBIE/JAK2
KEGG_MAPK_SIGNALING_PATHWAY	KEGG_MAPK_SIGNALING_PATHWAY	183	0.626905	2.21231	1.58993e-10	NR4A1/HSPA1A/GADD45B/HSPA8/FOS/DUSP2/DUSP1/NFKB1/JUN/MAPK8/HSPB1/DUSP5/BRAF/JUND/CACNA2D3/GADD45A/ATF4/RELB/DDIT3/PAK1/PRKCA/MAP3K2/NF1/MKNK2/EGFR/RPS6KA5/RAPGEF2/STK3/MYC/AKT3/PPP3CA/CACNA2D1/CACNB2/MAP2K4/FLNB/TAOK3/TAB2/MAP4K3/SRF/CACNB4/SOS1/SOS2/RASA2/RPS6KA3/DUSP16/DUSP8/TAOK1/CHP1/MAPK8IP3/CACNA1D/MAP3K13/RAP1B/RASA1/MAP3K5/MAP3K4/RPS6KA6/MAPKAPK2/HSPA2/NFATC2/CDC42/RAF1/NLK
KEGG_APOPTOSIS	KEGG_APOPTOSIS	60	0.542277	1.65782	0.00962138	NFKBIA/CYCS/NFKB1/TNFRSF10D/TNFRSF10B/AKT3/PPP3CA/ATM/BCL2/IRAK3/CHP1/CASP9/PIK3CA
KEGG_METABOLISM_OF_XENOBIOTICS_BY_CYTOCHROME_P450	KEGG_METABOLISM_OF_XENOBIOTICS_BY_CYTOCHROME_P450	21	-0.663322	-1.87112	0.0023193	GSTM5/GSTK1/MGST2/ADH5/GSTM3/GSTM4/GSTO1/GSTP1/CYP1B1/MGST3
KEGG_PROTEASOME	KEGG_PROTEASOME	36	-0.664366	-2.1155	2.16863e-05	PSMD13/PSMD11/PSMB4/PSMA3/PSMF1/PSMC4/PSMD8/PSMD3/PSMC3/PSMB2/PSME2/PSMD7/PSMC5/PSMA5/POMP/PSMB3/PSMB7/SEM1/PSMD4/PSMA7/PSMA4/PSMB6/PSMB1/PSMB5
KEGG_RNA_POLYMERASE	KEGG_RNA_POLYMERASE	25	-0.677207	-1.99812	0.000172809	POLR3GL/POLR2K/POLR2H/POLR2C/POLR2F/POLR2G/POLR2I/POLR2J/POLR1D/POLR2E
KEGG_OXIDATIVE_PHOSPHORYLATION	KEGG_OXIDATIVE_PHOSPHORYLATION	96	-0.703191	-2.66559	1e-10	COX17/NDUFA5/NDUFA10/COX7B/ATP6V0D1/SDHB/NDUFB1/UQCRB/ATP6V1D/ATP5F1E/UQCRFS1/NDUFA1/MT-CO3/LHPP/UQCRC2/ATP6V1E1/SDHC/NDUFB3/MT-ND2/NDUFS2/UQCRQ/COX7C/ATP5F1D/COX5A/ATP5F1B/NDUFS6/NDUFB4/NDUFA6/NDUFS4/NDUFA2/UQCRH/COX6B1/ATP6V0B/NDUFA8/NDUFB2/COX7A2/NDUFC1/NDUFB6/UQCRC1/NDUFS3/NDUFA4L2/ATP5MC1/NDUFS8/NDUFB10/NDUFB7/ATP5F1A/ATP6AP1/ATP5PF/UQCR10/ATP5F1C/CYC1/NDUFA4/ATP5PB/NDUFB5/NDUFAB1/ATP5PD/ATP…
KEGG_RIBOSOME	KEGG_RIBOSOME	79	-0.729698	-2.66878	1e-10	RPL28/RPL24/RPL13A/RPL23A/RPLP1/RPS20/RPS15/UBA52/RPS8/RPL3/RPL35A/RPL22L1/RPL4/RPL10A/RPL10/RPL6/RPS27A/RPL9/RPL12/RPL36AL/MRPL13/RPL19/RPL18A/RPL30/RPS3A/RPL37/RPS27L/RPS13/RPL36/RPL8/RPL26L1/RPS23/RPL27A/RPS2/RPS19/RPLP0/RPS3/RPL34/RPL7A/RPL5/RPS6/RPL14/RPL32/RPL18/RPL31/RPL13/RPL15/RPL11/RPS4Y1/RPS7/RPL29/RPS18/RPS5
