# Supplementary material for: Single-cell analysis of fetal testis reveals dysfunction of human Leydig cells in Klinefelter syndrome
Source: J Clin Invest. 2026 Jun 9;136(14):e201124. doi: 10.1172/JCI201124 (PMC13367963; doi:10.1172/JCI201124)
Supplement: Supplemental table 8 [file jci-136-201124-s201.xlsx]

## Sheet: Sheet1
Table S8. Antibodies used in this study
Antibodies	Brands	Cat No.
DDX4	Abcam	ab13840
SOX9	Millipore	AB5535
ZO-1	Proteintech	21772-1-AP
Occludin	Proteintech	27260-1-AP
βCatenin	Proteintech	51067-2-AP
FOSB	Abcam	ab184938
NR2F2	Abcam	ab211776
CYP11A1	Proteintech	133363-1-AP
MAGE-A4	CST	82491T
GAPDH	Abways	AB0036
EIF1AX	Proteintech	11649-2-AP
Anti-rabbit IgG secondary antibody	Thermo	31460
