# Supplementary material for: Single-cell analysis of fetal testis reveals dysfunction of human Leydig cells in Klinefelter syndrome
Source: J Clin Invest. 2026 Jun 9;136(14):e201124. doi: 10.1172/JCI201124 (PMC13367963; doi:10.1172/JCI201124)
Supplement: Supplemental table 9 [file jci-136-201124-s202.xlsx]

## Sheet: Sheet1
Table S9. Primers used in this study
Gene	Forward primer (5’-3’)	Reverse primer (5’-3’)
CYP11A1	GCTTTGCCTTTGAGTCCATCA	CTCGGGGTTCACTACTTCCTC
CYP17A1	TATGGCCCCATCTATTCGGTT	GCGATACCCTTACGGTTGTTG
STAR	GGGAGTGGAACCCCAATGTC	CCAGCTCGTGAGTAATGAATGT
3BHSD	CACATGGCCCGCTCCATAC	GTGCCGCCGTTTTTCAGATTC
MYC	GGCTCCTGGCAAAAGGTCA	CTGCGTAGTTGTGCTGATGT
BCL2	GGGGTCATGTGTGTGGAGAG	GCCGGTTCAGGTACTCAGTC
MDK	ATAAGGTGAAGAAGGGCGGC	CAGTCGGCTCCAAACTCCTT
LPR1	CTATCGACGCCCCTAAGACTT	CATCGCTGGGCCTTACTCT
GAPDH	GGAGCGAGATCCCTCCAAAAT	GGCTGTTGTCATACTTCTCATGG
Gapdh	AGGTCGGTGTGAACGGATTTG	TGTAGACCATGTAGTTGAGGTCA
Star	ATGTTCCTCGCTACGTTCAAG	CCCAGTGCTCTCCAGTTGAG
3Bhsd	TGGACAAAGTATTCCGACCAGA	GGCACACTTGCTTGAACACAG
Cyp17a1	GCCCAAGTCAAAGACACCTAAT	GTACCCAGGCGAAGAGAATAGA
Cyp11a1	AGGTCCTTCAATGAGATCCCTT	TCCCTGTAAATGGGGCCATAC
Star	ATGTTCCTCGCTACGTTCAAG	CCCAGTGCTCTCCAGTTGAG
