# Supplementary material for: Single-cell analysis of fetal testis reveals dysfunction of human Leydig cells in Klinefelter syndrome
Source: J Clin Invest. 2026 Jun 9;136(14):e201124. doi: 10.1172/JCI201124 (PMC13367963; doi:10.1172/JCI201124)
Supplement: Supporting data values [file jci-136-201124-s203.xlsx]

## Sheet: Fig1H
Gonocytes		Prespermatogonia
fNorm	fKS	fNorm	fKS
1.26587	3.35417	3.23809	0.75
1.20675	3.5625	2.96468	0.7375
1.08466	3.41667	2.80423	0.583333

## Sheet: Fig2I
β-catenin		ZO1		Occludin
fNorm	fKS	fNorm	fKS	fNorm	fKS
26.41	9.41	5061.96	4913.88	3.68	1.42
28.35	7.69	6519.86	3971.3	9.03	0.36
29.41	7.85	5232.61	3643.54	9.08	1.89
19.89	8.21	5333.58	3946.28	7.09	1.2

## Sheet: Fig3H
fNorm	fKS
0.1551	0.120555
0.174604	0.122823
0.186991	0.11212

## Sheet: Fig3J
fNorm	fKS
0.750059	0.130768
0.776541	0.114433
0.849259	0.103101

## Sheet: Fig4L
fNorm	fKS
0.922	1.95
1.117	2.038
1.16	2.204

## Sheet: Fig5E
fKS	BSJ-04-122
6.88	3.95
4.87	3.34
5.49	3.61

## Sheet: Fig5F
fKS	BSJ-04-122
0.84	0.781
0.939	0.81
0.895	0.773
0.955	0.792
0.931	0.782
0.94	0.734

## Sheet: Fig5H
	fKS			BSJ-04-122
G1	81.13	84.28	84.92	89.15	89.31	88.47
S	6.41	3.32	2	4.61	5.27	9.21
G2	12.46	12.4	13.08	6.24	5.42	2.32

## Sheet: Fig5I
fKS	BSJ-04-122
0.308	0.332
0.316	0.312
0.303	0.315
0.293	0.347
0.29	0.313

## Sheet: Fig5K
fKS	BSJ-04-122
3.8	0.7
3.2	1.4
3.9	1.5

[truncated: 11 more sheets: Fig6B, Fig6E, Fig6F, Fig6G, Fig6H, FigS3F, FigS4C, FigS4D, FigS4E, FigS4F, FigS4G]
